# Supplementary material for: Butane-1,4-diammonium bis­(pyridine-2,6-dicarboxyl­ato-κ3 O 2,N,O 6)cadmate(II) dihydrate
Source: Acta Crystallogr Sect E Struct Rep Online. 2008 Sep 20;64(Pt 10):m1290. doi: 10.1107/S1600536808029395 (PMC2959406; doi:10.1107/S1600536808029395)
Supplement: Supplementary file 1 [file e-64-m1290-sup1.cif]

##############################################################################
###                                                                        ###
###        Electronic paper (Acta Crystallographica Section E)             ###
###                                                                        ###
##############################################################################
#                                                                            #
# This CIF contains the data in a paper accepted for publication in Acta     #
# Crystallographica Section E. It conforms to the requirements of Notes      #
# for Authors for Section E, and has been peer reviewed under the auspices   #
# of the IUCr Commission on Journals.                                        #
#                                                                            #
# Full details of the Crystallographic Information File format               #
# are given in the paper "The Crystallographic Information File (CIF):       #
# a New Standard Archive File for Crystallography" by S. R. Hall, F. H.      #
# Allen and I. D. Brown [Acta Cryst. (1991), A47, 655-685].                  #
#                                                                            #
# The current version of the core CIF dictionary is obtainable from          #
# ftp://ftp.iucr.org/pub/cif_core.dic. The current version number is 2.4.    #
#                                                                            #
# Software is freely available for graphical display of the structure(s) in  #
# this CIF.  For information consult the CIF home page http://www.iucr.org/  #
# cif/home.html                                                              #
#                                                                            #
# This file may be used for bona fide research purposes within the           #
# scientific community so long as proper attribution is given to the journal # 
# article from which it was obtained.                                        #
#                                                                            #
##############################################################################
                                             
data_I
_audit_creation_method     SHELXL-97
_chemical_name_systematic
;
Butane-1,4-diammonium
bis(pyridine-2,6-dicarboxylato-\k^3^<i>O</i>^2^,<i>N</i>,<i>O</i>^6^)cadmate(II)
dihydrate
;
_chemical_name_common     ?
_chemical_formula_moiety     'C4 H14 N2 2+, C14 H6 Cd N2 O8 2-, 2(H2 O)'
_chemical_formula_sum     'C18 H24 Cd N4 O10'
_chemical_formula_iupac     '(C4 H14 N2) [Cd (C7 H3 N O4)2], 2H2 O'
_chemical_formula_weight     568.81
_chemical_melting_point     ?
_symmetry_cell_setting     Monoclinic
_symmetry_space_group_name_H-M     'P 21/c'
_symmetry_space_group_name_Hall     '-P 2ybc'
loop_
    _symmetry_equiv_pos_as_xyz
    'x, y, z'
    '-x, y+1/2, -z+1/2'
    '-x, -y, -z'
    'x, -y-1/2, z-1/2'
_cell_length_a     11.0357(4)
_cell_length_b     28.7181(10)
_cell_length_c     7.1116(3)
_cell_angle_alpha     90.00
_cell_angle_beta     108.5440(10)
_cell_angle_gamma     90.00
_cell_volume     2136.82(14)
_cell_formula_units_Z     4
_cell_measurement_reflns_used     6372
_cell_measurement_theta_min     2.84
_cell_measurement_theta_max     32.14
_cell_measurement_temperature     100(2)
_exptl_crystal_description     prism
_exptl_crystal_colour     colourless
_exptl_crystal_size_max     0.28
_exptl_crystal_size_mid     0.07
_exptl_crystal_size_min     0.05
_exptl_crystal_density_diffrn     1.768
_exptl_crystal_density_meas     ?
_exptl_crystal_density_method     'not measured'
_exptl_crystal_F_000     1152
_exptl_absorpt_coefficient_mu     1.087
_exptl_absorpt_correction_type     multi-scan
_exptl_absorpt_process_details     '(APEX2; Bruker, 2005)'
_exptl_absorpt_correction_T_min     0.802
_exptl_absorpt_correction_T_max     0.944
_exptl_special_details
;
;
_diffrn_ambient_temperature     100(2)
_diffrn_radiation_type     MoK\a
_diffrn_radiation_wavelength     0.71073
_diffrn_radiation_source     'fine-focus sealed tube'
_diffrn_radiation_monochromator     graphite
_diffrn_measurement_device_type     'Bruker SMART APEX II CCD area detector'
_diffrn_measurement_method     'phi and omega scans'
_diffrn_detector_area_resol_mean     ?
_diffrn_reflns_number     25988
_diffrn_reflns_av_R_equivalents     0.0438
_diffrn_reflns_av_sigmaI/netI     0.0344
_diffrn_reflns_theta_min     1.95
_diffrn_reflns_theta_max     29.00
_diffrn_reflns_theta_full     29.00
_diffrn_measured_fraction_theta_max     1.000
_diffrn_measured_fraction_theta_full     1.000
_diffrn_reflns_limit_h_min     -15
_diffrn_reflns_limit_h_max     15
_diffrn_reflns_limit_k_min     -39
_diffrn_reflns_limit_k_max     39
_diffrn_reflns_limit_l_min     -9
_diffrn_reflns_limit_l_max     9
_diffrn_standards_number     ?
_diffrn_standards_interval_count     ?
_diffrn_standards_interval_time     ?
_diffrn_standards_decay_%     ?
_refine_special_details
;
Refinement of <i>F</i>^2^ against ALL reflections. The weighted <i>R</i>-factor
<i>wR</i> and goodness of fit <i>S</i> are based on <i>F</i>^2^, conventional
<i>R</i>-factors <i>R</i> are based on <i>F</i>, with <i>F</i> set to zero for
negative <i>F</i>^2^. The threshold expression of <i>F</i>^2^ >
\s(<i>F</i>^2^) is used only for calculating <i>R</i>-factors(gt) <i>etc</i>.
and is not relevant to the choice of reflections for refinement.
<i>R</i>-factors based on <i>F</i>^2^ are statistically about twice as large
as those based on <i>F</i>, and <i>R</i>- factors based on ALL data will be
even larger.
;
_reflns_number_total     5676
_reflns_number_gt     4655
_reflns_threshold_expression     >2sigma(I)
_refine_ls_structure_factor_coef     Fsqd
_refine_ls_matrix_type     full
_refine_ls_R_factor_all     0.0400
_refine_ls_R_factor_gt     0.0274
_refine_ls_wR_factor_gt     0.0616
_refine_ls_wR_factor_ref     0.0663
_refine_ls_goodness_of_fit_ref     0.995
_refine_ls_restrained_S_all     0.995
_refine_ls_number_reflns     5676
_refine_ls_number_parameters     298
_refine_ls_number_restraints     0
_refine_ls_hydrogen_treatment     constr
_refine_ls_weighting_scheme     calc
_refine_ls_weighting_details
         'calc w=1/[\s^2^(Fo^2^)+(0.0369P)^2^+0.2951P] where P=(Fo^2^+2Fc^2^)/3'
_atom_sites_solution_hydrogens     mixed
_atom_sites_solution_primary     direct
_atom_sites_solution_secondary     difmap
_refine_ls_shift/su_max     0.001
_refine_ls_shift/su_mean     0.000
_refine_diff_density_max     0.591
_refine_diff_density_min     -0.707
_refine_ls_extinction_method     none
_refine_ls_extinction_coef     ?
loop_
    _atom_type_symbol
    _atom_type_description
    _atom_type_scat_dispersion_real
    _atom_type_scat_dispersion_imag
    _atom_type_scat_source
    'C' 'C' 0.0033 0.0016
                         'International Tables Vol C Tables 4.2.6.8 and 6.1.1.4'
    'H' 'H' 0.0000 0.0000
                         'International Tables Vol C Tables 4.2.6.8 and 6.1.1.4'
    'N' 'N' 0.0061 0.0033
                         'International Tables Vol C Tables 4.2.6.8 and 6.1.1.4'
    'O' 'O' 0.0106 0.0060
                         'International Tables Vol C Tables 4.2.6.8 and 6.1.1.4'
    'Cd' 'Cd' -0.8075 1.2024
                         'International Tables Vol C Tables 4.2.6.8 and 6.1.1.4'
_computing_data_collection     'APEX2 (Bruker, 2005)'
_computing_cell_refinement     'APEX2 (Bruker, 2005)'
_computing_data_reduction     'APEX2 (Bruker, 2005)'
_computing_structure_solution     'SHELXTL (Sheldrick, 2008)'
_computing_structure_refinement     'SHELXTL (Sheldrick, 2008)'
_computing_molecular_graphics     'SHELXTL (Sheldrick, 2008)'
_computing_publication_material     'SHELXTL (Sheldrick, 2008)'
loop_
    _atom_site_type_symbol
    _atom_site_label
    _atom_site_fract_x
    _atom_site_fract_y
    _atom_site_fract_z
    _atom_site_U_iso_or_equiv
    _atom_site_adp_type
    _atom_site_calc_flag
    _atom_site_refinement_flags
    _atom_site_occupancy
    _atom_site_disorder_assembly
    _atom_site_disorder_group
    Cd Cd1 0.653305(14) 0.865460(5) 0.02554(2) 0.01027(5) Uani d . 1 . .
    O O1 0.54740(15) 0.88396(5) 0.2485(2) 0.0163(3) Uani d . 1 . .
    O O2 0.49107(15) 0.94185(5) 0.4137(2) 0.0177(3) Uani d . 1 . .
    O O3 0.74579(14) 0.90014(5) -0.1942(2) 0.0133(3) Uani d . 1 . .
    O O4 0.80812(14) 0.96709(5) -0.2947(2) 0.0148(3) Uani d . 1 . .
    O O5 0.46311(14) 0.83512(5) -0.1895(2) 0.0130(3) Uani d . 1 . .
    O O6 0.35049(14) 0.77036(5) -0.2989(2) 0.0134(3) Uani d . 1 . .
    O O7 0.85227(14) 0.84106(5) 0.2568(2) 0.0135(3) Uani d . 1 . .
    O O8 0.97512(14) 0.77840(5) 0.3736(2) 0.0140(3) Uani d . 1 . .
    N N1 0.66045(16) 0.94278(6) 0.0692(2) 0.0107(3) Uani d . 1 . .
    N N2 0.66196(16) 0.78722(6) 0.0372(2) 0.0094(3) Uani d . 1 . .
    C C1 0.61249(19) 0.96095(7) 0.2039(3) 0.0106(4) Uani d . 1 . .
    C C2 0.6181(2) 1.00835(7) 0.2422(3) 0.0130(4) Uani d . 1 . .
    H H2A 0.5863 1.0207 0.3381 0.016 Uiso calc R 1 . .
    C C3 0.6726(2) 1.03710(7) 0.1332(3) 0.0144(4) Uani d . 1 . .
    H H3A 0.6780 1.0690 0.1560 0.017 Uiso calc R 1 . .
    C C4 0.7193(2) 1.01781(7) -0.0105(3) 0.0137(4) Uani d . 1 . .
    H H4A 0.7546 1.0366 -0.0861 0.016 Uiso calc R 1 . .
    C C5 0.71190(19) 0.96990(7) -0.0379(3) 0.0106(4) Uani d . 1 . .
    C C6 0.5459(2) 0.92595(7) 0.2994(3) 0.0119(4) Uani d . 1 . .
    C C7 0.75859(19) 0.94381(7) -0.1888(3) 0.0108(4) Uani d . 1 . .
    C C8 0.56098(19) 0.76257(7) -0.0730(3) 0.0096(4) Uani d . 1 . .
    C C9 0.5627(2) 0.71438(7) -0.0708(3) 0.0119(4) Uani d . 1 . .
    H H9A 0.4929 0.6975 -0.1489 0.014 Uiso calc R 1 . .
    C C10 0.67082(19) 0.69158(7) 0.0503(3) 0.0120(4) Uani d . 1 . .
    H H10A 0.6738 0.6592 0.0553 0.014 Uiso calc R 1 . .
    C C11 0.7742(2) 0.71772(7) 0.1635(3) 0.0117(4) Uani d . 1 . .
    H H11A 0.8473 0.7032 0.2451 0.014 Uiso calc R 1 . .
    C C12 0.76656(19) 0.76590(7) 0.1527(3) 0.0100(4) Uani d . 1 . .
    C C13 0.44812(19) 0.79128(7) -0.1984(3) 0.0106(4) Uani d . 1 . .
    C C14 0.87469(19) 0.79762(7) 0.2713(3) 0.0108(4) Uani d . 1 . .
    N N3 -0.04463(17) 0.90758(6) 0.5575(2) 0.0125(3) Uani d . 1 . .
    H H3NA 0.0079 0.9221 0.5045 0.019 Uiso d R 1 . .
    H H3NB -0.0818 0.8834 0.4763 0.019 Uiso d R 1 . .
    H H3NC -0.1029 0.9278 0.5727 0.019 Uiso d R 1 . .
    N N4 0.20003(17) 0.80268(6) 1.2890(3) 0.0129(4) Uani d . 1 . .
    H H4NA 0.1477 0.7916 1.3553 0.019 Uiso d R 1 . .
    H H4NB 0.2523 0.7791 1.2663 0.019 Uiso d R 1 . .
    H H4NC 0.2430 0.8260 1.3538 0.019 Uiso d R 1 . .
    C C15 0.0263(2) 0.89086(8) 0.7619(3) 0.0140(4) Uani d . 1 . .
    H H15B -0.0345 0.8793 0.8238 0.017 Uiso calc R 1 . .
    H H15C 0.0716 0.9169 0.8404 0.017 Uiso calc R 1 . .
    C C16 0.1212(2) 0.85258(8) 0.7631(3) 0.0131(4) Uani d . 1 . .
    H H16B 0.1777 0.8631 0.6915 0.016 Uiso calc R 1 . .
    H H16C 0.0753 0.8255 0.6947 0.016 Uiso calc R 1 . .
    C C17 0.2010(2) 0.83878(8) 0.9735(3) 0.0137(4) Uani d . 1 . .
    H H17A 0.2623 0.8152 0.9671 0.016 Uiso calc R 1 . .
    H H17B 0.2482 0.8657 1.0409 0.016 Uiso calc R 1 . .
    C C18 0.11864(19) 0.82013(8) 1.0923(3) 0.0130(4) Uani d . 1 . .
    H H18A 0.0632 0.8447 1.1110 0.016 Uiso calc R 1 . .
    H H18B 0.0652 0.7950 1.0195 0.016 Uiso calc R 1 . .
    O O1W 0.32860(14) 0.88159(5) 0.4844(2) 0.0142(3) Uani d . 1 . .
    H H1WA 0.3663 0.8704 0.5821 0.021 Uiso d R 1 . .
    H H1WB 0.3741 0.8990 0.4520 0.021 Uiso d R 1 . .
    O O2W 0.12203(15) 0.94242(6) 0.3694(2) 0.0211(4) Uani d . 1 . .
    H H2WA 0.1440 0.9692 0.3542 0.032 Uiso d R 1 . .
    H H2WB 0.1883 0.9273 0.4046 0.032 Uiso d R 1 . .
loop_
    _atom_site_aniso_label
    _atom_site_aniso_U_11
    _atom_site_aniso_U_22
    _atom_site_aniso_U_33
    _atom_site_aniso_U_12
    _atom_site_aniso_U_13
    _atom_site_aniso_U_23
    Cd1 0.01105(8) 0.00794(7) 0.01223(8) -0.00025(6) 0.00430(5) -0.00009(6)
    O1 0.0229(8) 0.0108(7) 0.0201(8) 0.0005(6) 0.0135(7) 0.0013(6)
    O2 0.0222(8) 0.0159(8) 0.0205(8) -0.0007(6) 0.0148(7) 0.0002(6)
    O3 0.0156(7) 0.0113(7) 0.0159(7) -0.0016(6) 0.0091(6) -0.0021(6)
    O4 0.0179(8) 0.0141(8) 0.0159(7) -0.0007(6) 0.0102(6) 0.0015(6)
    O5 0.0121(7) 0.0112(7) 0.0144(7) 0.0005(6) 0.0025(6) 0.0019(6)
    O6 0.0105(7) 0.0154(8) 0.0126(7) -0.0021(6) 0.0012(6) -0.0001(6)
    O7 0.0126(7) 0.0115(7) 0.0144(7) -0.0007(6) 0.0015(6) -0.0006(6)
    O8 0.0094(7) 0.0175(8) 0.0138(7) 0.0000(6) 0.0017(6) 0.0019(6)
    N1 0.0109(8) 0.0102(8) 0.0118(8) 0.0001(6) 0.0048(7) 0.0001(6)
    N2 0.0100(8) 0.0106(8) 0.0079(8) 0.0002(6) 0.0033(6) -0.0012(6)
    C1 0.0101(9) 0.0128(10) 0.0089(9) 0.0011(8) 0.0030(7) 0.0005(8)
    C2 0.0135(10) 0.0135(10) 0.0126(10) -0.0012(8) 0.0051(8) -0.0041(8)
    C3 0.0179(11) 0.0110(10) 0.0161(10) -0.0017(8) 0.0080(8) -0.0017(8)
    C4 0.0141(10) 0.0130(10) 0.0152(10) -0.0025(8) 0.0062(8) 0.0007(8)
    C5 0.0095(9) 0.0122(10) 0.0108(9) 0.0000(7) 0.0042(7) 0.0006(7)
    C6 0.0134(10) 0.0120(10) 0.0100(9) 0.0006(8) 0.0034(8) 0.0029(8)
    C7 0.0094(9) 0.0116(10) 0.0115(9) -0.0002(7) 0.0035(8) -0.0013(7)
    C8 0.0099(10) 0.0123(10) 0.0082(9) -0.0004(7) 0.0050(7) 0.0016(7)
    C9 0.0138(10) 0.0121(10) 0.0110(9) -0.0015(8) 0.0059(8) -0.0005(8)
    C10 0.0160(11) 0.0092(9) 0.0122(10) 0.0005(8) 0.0066(8) 0.0002(7)
    C11 0.0118(10) 0.0133(10) 0.0109(9) 0.0036(8) 0.0046(8) 0.0030(8)
    C12 0.0102(9) 0.0129(10) 0.0078(9) 0.0002(7) 0.0040(7) 0.0006(7)
    C13 0.0104(10) 0.0134(10) 0.0091(9) 0.0009(8) 0.0045(8) 0.0013(7)
    C14 0.0111(10) 0.0135(10) 0.0091(9) -0.0017(8) 0.0050(8) -0.0005(7)
    N3 0.0126(8) 0.0126(9) 0.0126(8) -0.0006(7) 0.0046(7) 0.0000(7)
    N4 0.0126(9) 0.0141(9) 0.0121(8) 0.0005(7) 0.0042(7) 0.0002(7)
    C15 0.0133(10) 0.0181(11) 0.0108(10) -0.0004(8) 0.0042(8) -0.0019(8)
    C16 0.0122(10) 0.0155(10) 0.0126(10) 0.0012(8) 0.0054(8) 0.0010(8)
    C17 0.0121(10) 0.0159(11) 0.0143(10) 0.0014(8) 0.0058(8) 0.0010(8)
    C18 0.0093(10) 0.0171(11) 0.0119(10) 0.0001(8) 0.0023(8) 0.0018(8)
    O1W 0.0137(8) 0.0153(7) 0.0135(7) -0.0005(6) 0.0044(6) 0.0037(6)
    O2W 0.0187(8) 0.0174(8) 0.0304(9) 0.0010(6) 0.0123(7) 0.0074(7)
_geom_special_details
;
All e.s.d.'s (except the e.s.d. in the dihedral angle between two l.s. planes)
are estimated using the full covariance matrix. The cell e.s.d.'s are taken
into account individually in the estimation of e.s.d.'s in distances, angles
and torsion angles; correlations between e.s.d.'s in cell parameters are only
used when they are defined by crystal symmetry. An approximate (isotropic)
treatment of cell e.s.d.'s is used for estimating e.s.d.'s involving l.s.
planes.
;
loop_
    _geom_bond_atom_site_label_1
    _geom_bond_atom_site_label_2
    _geom_bond_site_symmetry_2
    _geom_bond_distance
    _geom_bond_publ_flag
    Cd1 N1 . 2.2399(17) ?
    Cd1 N2 . 2.2493(17) ?
    Cd1 O1 . 2.3113(15) ?
    Cd1 O5 . 2.3370(15) ?
    Cd1 O3 . 2.3433(14) ?
    Cd1 O7 . 2.3917(15) ?
    O1 C6 . 1.261(3) ?
    O2 C6 . 1.244(3) ?
    O3 C7 . 1.262(2) ?
    O4 C7 . 1.255(2) ?
    O5 C13 . 1.269(2) ?
    O6 C13 . 1.242(2) ?
    O7 C14 . 1.269(2) ?
    O8 C14 . 1.245(2) ?
    N1 C5 . 1.336(3) ?
    N1 C1 . 1.339(3) ?
    N2 C12 . 1.334(3) ?
    N2 C8 . 1.342(3) ?
    C1 C2 . 1.386(3) ?
    C1 C6 . 1.526(3) ?
    C2 C3 . 1.394(3) ?
    C2 H2A . 0.9300 ?
    C3 C4 . 1.397(3) ?
    C3 H3A . 0.9300 ?
    C4 C5 . 1.388(3) ?
    C4 H4A . 0.9300 ?
    C5 C7 . 1.526(3) ?
    C8 C9 . 1.384(3) ?
    C8 C13 . 1.523(3) ?
    C9 C10 . 1.393(3) ?
    C9 H9A . 0.9300 ?
    C10 C11 . 1.388(3) ?
    C10 H10A . 0.9300 ?
    C11 C12 . 1.387(3) ?
    C11 H11A . 0.9300 ?
    C12 C14 . 1.525(3) ?
    N3 C15 . 1.494(3) ?
    N3 H3NA . 0.8893 ?
    N3 H3NB . 0.9137 ?
    N3 H3NC . 0.8970 ?
    N4 C18 . 1.488(3) ?
    N4 H4NA . 0.9110 ?
    N4 H4NB . 0.9372 ?
    N4 H4NC . 0.8628 ?
    C15 C16 . 1.517(3) ?
    C15 H15B . 0.9700 ?
    C15 H15C . 0.9700 ?
    C16 C17 . 1.528(3) ?
    C16 H16B . 0.9700 ?
    C16 H16C . 0.9700 ?
    C17 C18 . 1.521(3) ?
    C17 H17A . 0.9700 ?
    C17 H17B . 0.9700 ?
    C18 H18A . 0.9700 ?
    C18 H18B . 0.9700 ?
    O1W H1WA . 0.7580 ?
    O1W H1WB . 0.7927 ?
    O2W H2WA . 0.8246 ?
    O2W H2WB . 0.8183 ?
loop_
    _geom_angle_atom_site_label_1
    _geom_angle_atom_site_label_2
    _geom_angle_atom_site_label_3
    _geom_angle_site_symmetry_1
    _geom_angle_site_symmetry_3
    _geom_angle
    _geom_angle_publ_flag
    N1 Cd1 N2 . . 170.37(6) ?
    N1 Cd1 O1 . . 71.35(6) ?
    N2 Cd1 O1 . . 103.25(6) ?
    N1 Cd1 O5 . . 116.42(6) ?
    N2 Cd1 O5 . . 70.76(5) ?
    O1 Cd1 O5 . . 89.41(6) ?
    N1 Cd1 O3 . . 70.59(6) ?
    N2 Cd1 O3 . . 115.25(5) ?
    O1 Cd1 O3 . . 141.50(5) ?
    O5 Cd1 O3 . . 102.30(5) ?
    N1 Cd1 O7 . . 102.18(6) ?
    N2 Cd1 O7 . . 70.31(5) ?
    O1 Cd1 O7 . . 98.60(5) ?
    O5 Cd1 O7 . . 141.06(5) ?
    O3 Cd1 O7 . . 94.81(5) ?
    C6 O1 Cd1 . . 118.20(13) ?
    C7 O3 Cd1 . . 118.05(12) ?
    C13 O5 Cd1 . . 118.57(13) ?
    C14 O7 Cd1 . . 117.15(13) ?
    C5 N1 C1 . . 121.14(18) ?
    C5 N1 Cd1 . . 120.09(14) ?
    C1 N1 Cd1 . . 118.76(13) ?
    C12 N2 C8 . . 120.84(18) ?
    C12 N2 Cd1 . . 119.97(13) ?
    C8 N2 Cd1 . . 119.19(13) ?
    N1 C1 C2 . . 121.36(19) ?
    N1 C1 C6 . . 114.67(18) ?
    C2 C1 C6 . . 123.87(18) ?
    C1 C2 C3 . . 118.22(19) ?
    C1 C2 H2A . . 120.9 ?
    C3 C2 H2A . . 120.9 ?
    C2 C3 C4 . . 119.8(2) ?
    C2 C3 H3A . . 120.1 ?
    C4 C3 H3A . . 120.1 ?
    C5 C4 C3 . . 118.46(19) ?
    C5 C4 H4A . . 120.8 ?
    C3 C4 H4A . . 120.8 ?
    N1 C5 C4 . . 120.96(19) ?
    N1 C5 C7 . . 114.49(18) ?
    C4 C5 C7 . . 124.55(18) ?
    O2 C6 O1 . . 126.3(2) ?
    O2 C6 C1 . . 116.86(18) ?
    O1 C6 C1 . . 116.76(18) ?
    O4 C7 O3 . . 125.23(19) ?
    O4 C7 C5 . . 118.00(18) ?
    O3 C7 C5 . . 116.76(17) ?
    N2 C8 C9 . . 120.98(18) ?
    N2 C8 C13 . . 115.40(17) ?
    C9 C8 C13 . . 123.63(18) ?
    C8 C9 C10 . . 118.89(19) ?
    C8 C9 H9A . . 120.6 ?
    C10 C9 H9A . . 120.6 ?
    C11 C10 C9 . . 119.24(19) ?
    C11 C10 H10A . . 120.4 ?
    C9 C10 H10A . . 120.4 ?
    C12 C11 C10 . . 118.90(19) ?
    C12 C11 H11A . . 120.5 ?
    C10 C11 H11A . . 120.5 ?
    N2 C12 C11 . . 121.14(19) ?
    N2 C12 C14 . . 115.98(18) ?
    C11 C12 C14 . . 122.87(18) ?
    O6 C13 O5 . . 125.73(19) ?
    O6 C13 C8 . . 118.25(18) ?
    O5 C13 C8 . . 116.01(17) ?
    O8 C14 O7 . . 126.69(19) ?
    O8 C14 C12 . . 116.93(18) ?
    O7 C14 C12 . . 116.37(18) ?
    C15 N3 H3NA . . 110.6 ?
    C15 N3 H3NB . . 111.2 ?
    H3NA N3 H3NB . . 108.0 ?
    C15 N3 H3NC . . 105.3 ?
    H3NA N3 H3NC . . 109.7 ?
    H3NB N3 H3NC . . 111.9 ?
    C18 N4 H4NA . . 108.1 ?
    C18 N4 H4NB . . 107.6 ?
    H4NA N4 H4NB . . 111.3 ?
    C18 N4 H4NC . . 107.8 ?
    H4NA N4 H4NC . . 108.9 ?
    H4NB N4 H4NC . . 112.9 ?
    N3 C15 C16 . . 112.65(17) ?
    N3 C15 H15B . . 109.1 ?
    C16 C15 H15B . . 109.1 ?
    N3 C15 H15C . . 109.1 ?
    C16 C15 H15C . . 109.1 ?
    H15B C15 H15C . . 107.8 ?
    C15 C16 C17 . . 112.01(17) ?
    C15 C16 H16B . . 109.2 ?
    C17 C16 H16B . . 109.2 ?
    C15 C16 H16C . . 109.2 ?
    C17 C16 H16C . . 109.2 ?
    H16B C16 H16C . . 107.9 ?
    C18 C17 C16 . . 112.08(17) ?
    C18 C17 H17A . . 109.2 ?
    C16 C17 H17A . . 109.2 ?
    C18 C17 H17B . . 109.2 ?
    C16 C17 H17B . . 109.2 ?
    H17A C17 H17B . . 107.9 ?
    N4 C18 C17 . . 110.61(17) ?
    N4 C18 H18A . . 109.5 ?
    C17 C18 H18A . . 109.5 ?
    N4 C18 H18B . . 109.5 ?
    C17 C18 H18B . . 109.5 ?
    H18A C18 H18B . . 108.1 ?
    H1WA O1W H1WB . . 108.6 ?
    H2WA O2W H2WB . . 105.3 ?
loop_
    _geom_torsion_atom_site_label_1
    _geom_torsion_atom_site_label_2
    _geom_torsion_atom_site_label_3
    _geom_torsion_atom_site_label_4
    _geom_torsion_site_symmetry_1
    _geom_torsion_site_symmetry_2
    _geom_torsion_site_symmetry_3
    _geom_torsion_site_symmetry_4
    _geom_torsion
    _geom_torsion_publ_flag
    N1 Cd1 O1 C6 . . . . -3.07(15) ?
    N2 Cd1 O1 C6 . . . . 168.63(15) ?
    O5 Cd1 O1 C6 . . . . -121.31(16) ?
    O3 Cd1 O1 C6 . . . . -12.1(2) ?
    O7 Cd1 O1 C6 . . . . 96.96(16) ?
    N1 Cd1 O3 C7 . . . . 0.66(14) ?
    N2 Cd1 O3 C7 . . . . -171.05(14) ?
    O1 Cd1 O3 C7 . . . . 9.71(18) ?
    O5 Cd1 O3 C7 . . . . 114.61(14) ?
    O7 Cd1 O3 C7 . . . . -100.58(14) ?
    N1 Cd1 O5 C13 . . . . -170.64(14) ?
    N2 Cd1 O5 C13 . . . . 2.38(14) ?
    O1 Cd1 O5 C13 . . . . -101.88(14) ?
    O3 Cd1 O5 C13 . . . . 115.11(14) ?
    O7 Cd1 O5 C13 . . . . 1.14(18) ?
    N1 Cd1 O7 C14 . . . . 177.80(14) ?
    N2 Cd1 O7 C14 . . . . 4.07(14) ?
    O1 Cd1 O7 C14 . . . . 105.15(14) ?
    O5 Cd1 O7 C14 . . . . 5.33(18) ?
    O3 Cd1 O7 C14 . . . . -111.05(14) ?
    O1 Cd1 N1 C5 . . . . -175.36(16) ?
    O5 Cd1 N1 C5 . . . . -95.72(15) ?
    O3 Cd1 N1 C5 . . . . -1.29(14) ?
    O7 Cd1 N1 C5 . . . . 89.55(15) ?
    O1 Cd1 N1 C1 . . . . 4.68(14) ?
    O5 Cd1 N1 C1 . . . . 84.32(15) ?
    O3 Cd1 N1 C1 . . . . 178.74(16) ?
    O7 Cd1 N1 C1 . . . . -90.41(15) ?
    O1 Cd1 N2 C12 . . . . -96.51(15) ?
    O5 Cd1 N2 C12 . . . . 178.85(16) ?
    O3 Cd1 N2 C12 . . . . 83.98(15) ?
    O7 Cd1 N2 C12 . . . . -1.98(14) ?
    O1 Cd1 N2 C8 . . . . 83.43(15) ?
    O5 Cd1 N2 C8 . . . . -1.21(13) ?
    O3 Cd1 N2 C8 . . . . -96.08(14) ?
    O7 Cd1 N2 C8 . . . . 177.96(16) ?
    C5 N1 C1 C2 . . . . -2.2(3) ?
    Cd1 N1 C1 C2 . . . . 177.80(15) ?
    C5 N1 C1 C6 . . . . 174.40(18) ?
    Cd1 N1 C1 C6 . . . . -5.6(2) ?
    N1 C1 C2 C3 . . . . 1.4(3) ?
    C6 C1 C2 C3 . . . . -174.79(19) ?
    C1 C2 C3 C4 . . . . 0.2(3) ?
    C2 C3 C4 C5 . . . . -1.2(3) ?
    C1 N1 C5 C4 . . . . 1.1(3) ?
    Cd1 N1 C5 C4 . . . . -178.82(15) ?
    C1 N1 C5 C7 . . . . -178.33(17) ?
    Cd1 N1 C5 C7 . . . . 1.7(2) ?
    C3 C4 C5 N1 . . . . 0.5(3) ?
    C3 C4 C5 C7 . . . . 179.94(19) ?
    Cd1 O1 C6 O2 . . . . 178.27(17) ?
    Cd1 O1 C6 C1 . . . . 1.3(2) ?
    N1 C1 C6 O2 . . . . -174.47(18) ?
    C2 C1 C6 O2 . . . . 2.0(3) ?
    N1 C1 C6 O1 . . . . 2.8(3) ?
    C2 C1 C6 O1 . . . . 179.3(2) ?
    Cd1 O3 C7 O4 . . . . 178.78(16) ?
    Cd1 O3 C7 C5 . . . . 0.0(2) ?
    N1 C5 C7 O4 . . . . -179.97(18) ?
    C4 C5 C7 O4 . . . . 0.6(3) ?
    N1 C5 C7 O3 . . . . -1.1(3) ?
    C4 C5 C7 O3 . . . . 179.49(19) ?
    C12 N2 C8 C9 . . . . -0.4(3) ?
    Cd1 N2 C8 C9 . . . . 179.68(14) ?
    C12 N2 C8 C13 . . . . -179.87(17) ?
    Cd1 N2 C8 C13 . . . . 0.2(2) ?
    N2 C8 C9 C10 . . . . 0.9(3) ?
    C13 C8 C9 C10 . . . . -179.67(18) ?
    C8 C9 C10 C11 . . . . -0.7(3) ?
    C9 C10 C11 C12 . . . . 0.1(3) ?
    C8 N2 C12 C11 . . . . -0.3(3) ?
    Cd1 N2 C12 C11 . . . . 179.66(14) ?
    C8 N2 C12 C14 . . . . -179.80(17) ?
    Cd1 N2 C12 C14 . . . . 0.1(2) ?
    C10 C11 C12 N2 . . . . 0.4(3) ?
    C10 C11 C12 C14 . . . . 179.90(18) ?
    Cd1 O5 C13 O6 . . . . 176.78(16) ?
    Cd1 O5 C13 C8 . . . . -3.1(2) ?
    N2 C8 C13 O6 . . . . -177.92(17) ?
    C9 C8 C13 O6 . . . . 2.6(3) ?
    N2 C8 C13 O5 . . . . 1.9(3) ?
    C9 C8 C13 O5 . . . . -177.53(19) ?
    Cd1 O7 C14 O8 . . . . 175.41(16) ?
    Cd1 O7 C14 C12 . . . . -5.4(2) ?
    N2 C12 C14 O8 . . . . -177.06(17) ?
    C11 C12 C14 O8 . . . . 3.4(3) ?
    N2 C12 C14 O7 . . . . 3.6(3) ?
    C11 C12 C14 O7 . . . . -175.88(19) ?
    N3 C15 C16 C17 . . . . 175.10(17) ?
    C15 C16 C17 C18 . . . . 61.0(2) ?
    C16 C17 C18 N4 . . . . 174.37(17) ?
loop_
    _geom_hbond_atom_site_label_D
    _geom_hbond_atom_site_label_H
    _geom_hbond_atom_site_label_A
    _geom_hbond_site_symmetry_A
    _geom_hbond_distance_DH
    _geom_hbond_distance_HA
    _geom_hbond_distance_DA
    _geom_hbond_angle_DHA
    _geom_hbond_publ_flag
    N3 H3NA O2W . 0.89 1.90 2.782(2) 169 yes
    N3 H3NB O7 1_455 0.91 1.93 2.823(2) 166 yes
    N3 H3NC O4 1_456 0.90 1.93 2.784(2) 159 yes
    N4 H4NA O8 1_456 0.91 1.99 2.821(3) 152 yes
    N4 H4NB O6 4_577 0.94 1.93 2.865(2) 176 yes
    N4 H4NC O1W 1_556 0.86 1.94 2.797(2) 175 yes
    O1W H1WA O5 1_556 0.76 1.92 2.678(2) 173 yes
    O1W H1WB O2 . 0.79 1.87 2.653(2) 172 yes
    O2W H2WA O4 3_675 0.82 1.99 2.809(2) 175 yes
    O2W H2WB O1W . 0.82 1.97 2.781(2) 170 yes
data_global
_journal_date_recd_electronic     2008-08-27
_journal_date_accepted     2008-09-13
_journal_name_full     'Acta Crystallographica, Section E'
_journal_year     2008
_journal_volume     64
_journal_issue     10
_journal_page_first     m1290
_journal_page_last     m1290
_journal_paper_category     QM
_journal_coeditor_code     CV2442
_publ_contact_author_name     'Masoumeh Tabatabaee'
_publ_contact_author_address
;
Departmentof Chemistry, Islamic Azad University- Yazd Branch, Yazd, Iran
;
_publ_contact_author_email     'tabatabaee45m@yahoo.com'
_publ_contact_author_fax     '+988223313'
_publ_contact_author_phone     '+988227583'
_publ_section_title
;
Butane-1,4-diammonium
bis(pyridine-2,6-dicarboxylato-\k^3^<i>O</i>^2^,<i>N</i>,<i>O</i>^6^)cadmate(II)
dihydrate
;
loop_
    _publ_author_name
    _publ_author_footnote
    _publ_author_address
    'Tabatabaee, Masoumeh' .
;
Department of Chemistry, Islamic Azad University, Yazd Branch, Yazd, Iran
;
    'Aghabozorg, Hossein' .
;
Faculty of Chemistry, Tarbiat Moallem University, 49 Mofateh Avenue, Tehran,
Iran
;
    'Nasrolahzadeh, Roghaieh' .
;
Departmentof Chemistry, Islamic Azad University- Yazd Branch, Yazd, Iran
;
    'Roshan, Leila' .
;
Faculty of Chemistry, Tarbiat Moallem University, 49 Mofateh Avenue, Tehran,
Iran
;
    'Firoozi, Najmeh' .
;
Faculty of Chemistry, Tarbiat Moallem University, 49 Mofateh Avenue, Tehran,
Iran
;
