# Supplementary material for: Butane-1,4-diammonium bis­(pyridine-2,6-dicarboxyl­ato-κ3 O 2,N,O 6)cadmate(II) dihydrate
Source: Acta Crystallogr Sect E Struct Rep Online. 2008 Sep 20;64(Pt 10):m1290. doi: 10.1107/S1600536808029395 (PMC2959406; doi:10.1107/S1600536808029395)
Supplement: Supplementary file 2 [file e-64-m1290-Isup2.hkl]

# 
# h,k,l, Fc-squared, Fo-squared, sigma(Fo-squared) and status flag 
# 
data_I
_shelx_title ' zac2p in P2(1)/c' 
_shelx_refln_list_code          4 
_shelx_F_calc_maximum      285.65 
_exptl_crystal_F_000      1152.00 
_reflns_d_resolution_high  0.7330 
 
loop_ 
 _symmetry_equiv_pos_as_xyz 
 'x, y, z' 
 '-x, y+1/2, -z+1/2' 
 '-x, -y, -z' 
 'x, -y-1/2, z-1/2' 
 
_cell_length_a    11.0357 
_cell_length_b    28.7181 
_cell_length_c     7.1116 
_cell_angle_alpha  90.000 
_cell_angle_beta  108.544 
_cell_angle_gamma  90.000 
 
_shelx_F_squared_multiplier     1.000 
 
loop_ 
 _refln_index_h 
 _refln_index_k 
 _refln_index_l 
 _refln_F_squared_calc 
 _refln_F_squared_meas 
 _refln_F_squared_sigma 
 _refln_observed_status 
   1   0   0    34613.09    36693.22    353.63 o 
   2   0   0    12370.05    12576.17    157.08 o 
   3   0   0    19921.50    20318.99    221.74 o 
   4   0   0    10648.44    10477.03    146.53 o 
   5   0   0      973.61      980.08     54.75 o 
   6   0   0    24305.73    24395.54    318.13 o 
   7   0   0    10908.71    10719.34    261.68 o 
   8   0   0      375.64      423.63     28.75 o 
   9   0   0    18827.90    18008.09    347.50 o 
  10   0   0    15076.54    14765.17    313.39 o 
  11   0   0      393.76      439.84    126.20 o 
  12   0   0       42.28       31.93     76.28 o 
  13   0   0     6498.35     6249.11    220.86 o 
  14   0   0      217.94      383.39    106.00 o 
   1   1   0    22482.41    23625.64    161.29 o 
   2   1   0    22121.80    22037.44    175.52 o 
   3   1   0      500.45      478.64     18.00 o 
   4   1   0     4813.76     4681.21     53.05 o 
   5   1   0     3092.63     2888.40     48.82 o 
   6   1   0     2231.67     2340.88     80.64 o 
   7   1   0     1337.79     1390.32     42.25 o 
   8   1   0     2124.35     2134.92     53.03 o 
   9   1   0     4129.91     4058.19    120.24 o 
  10   1   0     1581.87     1481.56     74.93 o 
  11   1   0     6775.99     6481.67    246.74 o 
  12   1   0      920.63      927.12     72.74 o 
  13   1   0        6.51      -18.86     59.33 o 
  14   1   0       93.94       62.51     61.87 o 
   1   2   0      305.82      320.96      8.11 o 
   2   2   0      748.41      869.22     20.97 o 
   3   2   0      336.50      294.38     24.52 o 
   4   2   0      482.81      520.23     30.47 o 
   5   2   0      935.35     1004.97     34.12 o 
   6   2   0      390.77      496.76     54.58 o 
   7   2   0      100.83      164.30     47.34 o 
   8   2   0      205.09      259.13     35.41 o 
   9   2   0     5119.28     4987.12    124.53 o 
  10   2   0     1746.12     1596.48     75.92 o 
  11   2   0        3.49      107.31     52.78 o 
  12   2   0       10.55       -1.44     51.09 o 
  13   2   0      161.56       48.70     59.34 o 
  14   2   0      256.25      190.73     79.12 o 
   1   3   0     6664.58     7062.43     71.08 o 
   2   3   0    14164.58    14787.22    121.14 o 
   3   3   0        0.90       -2.30      8.07 o 
   4   3   0      424.27      405.66     24.61 o 
   5   3   0     1936.45     2095.15     47.46 o 
   6   3   0     2509.37     2544.00     60.61 o 
   7   3   0      568.81      569.91     33.34 o 
   8   3   0     3624.32     3639.41     73.25 o 
   9   3   0     1348.99     1385.71     65.50 o 
  10   3   0     1582.08     1491.78     74.81 o 
  11   3   0     2585.35     2524.36     98.84 o 
  12   3   0     1443.79     1479.92     85.24 o 
  13   3   0      168.16      222.28     62.82 o 
  14   3   0      812.42     1006.99     85.38 o 
   0   4   0    13219.33    12866.18    185.58 o 
   1   4   0      505.94      609.41     13.74 o 
   2   4   0      126.02      136.00     14.38 o 
   3   4   0    11096.12    10236.61    104.97 o 
   4   4   0     8884.14     8982.32    117.68 o 
   5   4   0     2850.88     2980.69     64.27 o 
   6   4   0    11769.67    11290.78    137.58 o 
   7   4   0     6533.52     6166.76     95.36 o 
   8   4   0      117.81      138.99     28.67 o 
   9   4   0     3716.11     3758.59     88.50 o 
  10   4   0     8151.90     7861.15    152.77 o 
  11   4   0      374.90      376.67     59.79 o 
  12   4   0     1162.55     1222.30     81.10 o 
  13   4   0     3046.30     3024.09    132.81 o 
  14   4   0      177.85      257.96     68.18 o 
   1   5   0      481.76      486.02     24.15 o 
   2   5   0    16050.17    15797.17    200.60 o 
   3   5   0     2727.20     2816.19     39.86 o 
   4   5   0    14383.69    14928.19    141.65 o 
   5   5   0    34187.45    34647.02    335.91 o 
   6   5   0      214.89      223.55     29.66 o 
   7   5   0      821.33      825.62     44.72 o 
   8   5   0     4243.17     4122.22     95.32 o 
   9   5   0     3500.15     3486.61     92.66 o 
  10   5   0        9.99        4.28     53.15 o 
  11   5   0     5258.40     4663.10    145.00 o 
  12   5   0     1390.25     1356.07     83.84 o 
  13   5   0       15.05       38.99     57.84 o 
  14   5   0     1824.91     1831.82    101.89 o 
   0   6   0      554.49      526.96     17.05 o 
   1   6   0      150.77      135.54     15.29 o 
   2   6   0     6763.84     6775.82     72.63 o 
   3   6   0      279.79      361.98     16.62 o 
   4   6   0    11048.17    11477.43    114.58 o 
   5   6   0      211.88      274.85     25.46 o 
   6   6   0     2728.83     2966.69    102.67 o 
   7   6   0      156.28      110.25     27.92 o 
   8   6   0        0.35        8.17     27.62 o 
   9   6   0        1.05       -2.64     34.19 o 
  10   6   0      105.72       81.22     47.46 o 
  11   6   0      320.76      269.83     57.16 o 
  12   6   0      117.87      175.01     59.48 o 
  13   6   0      190.15      186.77     63.30 o 
  14   6   0      251.33      292.25     70.17 o 
   1   7   0     4008.01     3950.00     47.98 o 
   2   7   0       63.96       81.58     17.20 o 
   3   7   0     1781.10     1837.29     46.98 o 
   4   7   0      597.19      708.36     27.05 o 
   5   7   0     4570.08     4867.26     64.88 o 
   6   7   0      474.01      449.14     33.67 o 
   7   7   0       47.49       47.07     38.89 o 
   8   7   0     2659.06     2504.20     66.62 o 
   9   7   0     1248.51     1178.81     50.97 o 
  10   7   0       34.61       19.30     47.43 o 
  11   7   0      172.62      208.33     56.42 o 
  12   7   0      610.24      563.24     66.82 o 
  13   7   0      190.48      218.11     70.89 o 
  14   7   0      240.74      349.51     73.13 o 
   0   8   0     3562.76     3814.68     66.54 o 
   1   8   0     8966.26     9191.11     89.65 o 
   2   8   0     2240.65     2379.27     40.43 o 
   3   8   0    44170.44    43994.49    373.15 o 
   4   8   0     5697.60     5475.13     68.67 o 
   5   8   0      787.42      853.91     28.88 o 
   6   8   0     4280.27     3811.41     73.93 o 
   7   8   0     4670.86     4533.06     82.94 o 
   8   8   0        2.00       21.68     28.67 o 
   9   8   0     1420.94     1359.94     59.34 o 
  10   8   0     5794.57     5493.74    129.11 o 
  11   8   0     1437.52     1341.52     98.15 o 
  12   8   0     1018.14     1155.37     78.81 o 
  13   8   0     1615.09     1601.35    125.37 o 
   1   9   0     9922.22     9688.89     89.49 o 
   2   9   0     8270.64     7556.53     80.69 o 
   3   9   0      454.18      429.04     21.63 o 
   4   9   0       45.65       19.21     14.87 o 
   5   9   0    10357.68     9389.99    106.00 o 
   6   9   0     4426.56     4376.69     64.56 o 
   7   9   0     1728.05     1640.24     53.41 o 
   8   9   0     6204.02     6019.52    104.08 o 
   9   9   0      983.94      987.13     55.28 o 
  10   9   0       16.00       21.12     48.44 o 
  11   9   0     1949.61     1947.09    111.29 o 
  12   9   0     3032.66     3104.18    152.15 o 
  13   9   0      191.60      335.90     65.57 o 
   0  10   0     7340.76     7331.95    126.22 o 
   1  10   0     4719.88     4643.03     55.41 o 
   2  10   0     2048.36     1945.80     35.69 o 
   3  10   0       99.26       52.32     14.69 o 
   4  10   0     7892.46     8110.84     92.92 o 
   5  10   0      885.43      903.39     31.93 o 
   6  10   0     5982.98     5692.73     79.17 o 
   7  10   0     3563.73     3653.91     77.54 o 
   8  10   0      784.04      754.38     45.84 o 
   9  10   0     1143.24     1213.75     65.63 o 
  10  10   0     1001.27      981.50     67.24 o 
  11  10   0       67.59       59.41     53.01 o 
  12  10   0      676.92      624.91     70.51 o 
  13  10   0      597.58      612.02     74.63 o 
   1  11   0     1050.82     1220.65     27.54 o 
   2  11   0      321.18      308.66     24.25 o 
   3  11   0      755.45      848.62     31.60 o 
   4  11   0      106.18      104.78     22.14 o 
   5  11   0       10.19       21.94     18.87 o 
   6  11   0      121.50      123.58     20.31 o 
   7  11   0        1.81      -13.29     28.72 o 
   8  11   0      850.59      813.25     46.88 o 
   9  11   0      106.52       77.66     35.59 o 
  10  11   0        1.94       45.86     35.90 o 
  11  11   0      312.58      402.74     69.82 o 
  12  11   0      152.14      194.45     58.60 o 
  13  11   0       24.05      122.93     59.74 o 
   0  12   0    42272.43    42946.37    847.55 o 
   1  12   0     8955.19     9096.37     94.65 o 
   2  12   0     4949.51     5217.82     64.81 o 
   3  12   0    18522.74    18947.28    255.73 o 
   4  12   0     6429.94     6122.69     81.10 o 
   5  12   0       81.43      121.68     20.18 o 
   6  12   0    10263.05    10000.32    116.19 o 
   7  12   0     5774.97     5751.06     81.85 o 
   8  12   0       28.62       95.20     34.53 o 
   9  12   0     5850.24     5746.39    109.16 o 
  10  12   0     2279.87     2323.24     91.78 o 
  11  12   0      113.78      184.34     62.13 o 
  12  12   0     1421.08     1387.25     83.76 o 
  13  12   0     2921.05     3020.96    116.58 o 
   1  13   0    16570.95    16892.85    164.80 o 
   2  13   0    30952.33    31510.79    301.25 o 
   3  13   0     1681.41     1771.75     44.63 o 
   4  13   0     8464.41     8300.74     99.59 o 
   5  13   0    13490.15    13583.48    144.08 o 
   6  13   0     4272.38     4171.24     67.89 o 
   7  13   0     2290.19     2322.77     52.03 o 
   8  13   0    10805.07    10567.00    150.90 o 
   9  13   0     4022.03     3928.95    117.93 o 
  10  13   0      859.39      868.32     62.74 o 
  11  13   0     3513.14     3404.71    115.44 o 
  12  13   0     3133.85     3146.14    145.89 o 
  13  13   0       32.84       96.33     69.42 o 
   0  14   0     9949.71     9626.50    142.69 o 
   1  14   0     3399.77     3355.38     50.71 o 
   2  14   0       10.60       21.04     20.75 o 
   3  14   0     5415.46     5200.27     72.91 o 
   4  14   0     7342.80     7467.25     93.15 o 
   5  14   0       54.64       63.98     21.35 o 
   6  14   0     5066.39     4973.68     76.11 o 
   7  14   0     4274.78     4239.72     71.17 o 
   8  14   0      545.42      570.00     45.63 o 
   9  14   0     3981.63     3935.87     93.99 o 
  10  14   0     4453.16     4258.00     99.46 o 
  11  14   0      244.95      251.11     57.67 o 
  12  14   0      489.19      512.45     91.82 o 
  13  14   0     1570.65     1543.56     94.83 o 
   1  15   0      650.78      638.09     33.79 o 
   2  15   0     1040.32     1267.39     34.94 o 
   3  15   0      172.40      126.38     21.81 o 
   4  15   0     1185.96     1173.16     41.49 o 
   5  15   0      531.21      623.15     45.29 o 
   6  15   0       84.25       48.32     21.89 o 
   7  15   0      705.15      729.34     42.45 o 
   8  15   0        0.43       12.34     34.51 o 
   9  15   0      278.87      319.59     45.99 o 
  10  15   0     1136.97     1196.18     61.44 o 
  11  15   0        0.21      -22.80     51.88 o 
  12  15   0       19.32      -30.31     54.46 o 
  13  15   0       54.59       71.24     62.26 o 
   0  16   0      188.02      114.21     49.51 o 
   1  16   0     6416.02     6413.72     80.00 o 
   2  16   0       17.56      -23.41     23.61 o 
   3  16   0     3265.12     3229.53     56.30 o 
   4  16   0     5371.09     5435.31     76.91 o 
   5  16   0     2023.24     1938.44     48.61 o 
   6  16   0     2925.12     2818.20     59.26 o 
   7  16   0     3762.41     3624.73     68.60 o 
   8  16   0      522.18      552.40     46.15 o 
   9  16   0     2060.91     2110.45     73.28 o 
  10  16   0      883.31      986.36     59.05 o 
  11  16   0       72.21       64.67     52.87 o 
  12  16   0     1045.04     1243.22    114.44 o 
  13  16   0      914.91     1119.66     87.48 o 
   1  17   0     2264.36     2000.75     79.54 o 
   2  17   0    16599.59    16158.75    221.98 o 
   3  17   0     2664.46     2658.99     60.66 o 
   4  17   0     5068.19     4929.06     73.91 o 
   5  17   0    11376.27    11201.67    129.79 o 
   6  17   0      316.97      262.04     28.05 o 
   7  17   0     4509.29     4432.53     77.85 o 
   8  17   0    12501.05    12196.19    170.49 o 
   9  17   0     1883.32     1856.32     70.99 o 
  10  17   0      207.20      212.12     44.66 o 
  11  17   0     3310.63     3433.59    113.57 o 
  12  17   0     2549.06     2473.61    104.38 o 
   0  18   0      442.50      349.77     55.10 o 
   1  18   0      895.30      896.83     32.30 o 
   2  18   0     5503.54     5701.11     76.22 o 
   3  18   0     8697.74     8934.87    106.20 o 
   4  18   0     7567.28     7448.71     96.52 o 
   5  18   0       63.63      110.18     23.92 o 
   6  18   0     3309.95     3169.50     64.74 o 
   7  18   0     3113.93     3158.06     73.26 o 
   8  18   0      282.84      253.14     42.61 o 
   9  18   0      391.56      414.07     48.19 o 
  10  18   0      801.87      875.49     58.95 o 
  11  18   0      820.94      782.28     76.18 o 
  12  18   0      226.26      222.02     62.47 o 
   1  19   0     4166.16     4142.68     62.07 o 
   2  19   0     2636.79     2640.62     49.82 o 
   3  19   0      227.36      243.73     23.07 o 
   4  19   0     2592.48     2795.97     57.12 o 
   5  19   0     3162.47     3121.46     63.48 o 
   6  19   0      220.53      219.92     28.91 o 
   7  19   0       11.58       20.05     26.32 o 
   8  19   0      159.97      167.68     40.46 o 
   9  19   0      459.76      498.18     51.57 o 
  10  19   0      218.55      214.06     46.83 o 
  11  19   0       57.18      163.85     55.26 o 
  12  19   0      160.46      117.97     73.73 o 
   0  20   0     1342.14     1334.86     49.24 o 
   1  20   0     1906.97     2006.67     42.90 o 
   2  20   0       20.50        9.81     18.87 o 
   3  20   0     3854.33     3718.62    103.60 o 
   4  20   0      149.73      180.47     24.47 o 
   5  20   0        0.35      -14.03     21.71 o 
   6  20   0     1213.94     1240.34     45.60 o 
   7  20   0      516.46      516.19     44.62 o 
   8  20   0      408.94      488.38     47.99 o 
   9  20   0      744.09      702.53     59.43 o 
  10  20   0      470.70      482.95     63.58 o 
  11  20   0      721.21      495.98     84.99 o 
  12  20   0       26.86       40.28     75.18 o 
   1  21   0     6539.25     6374.15     90.39 o 
   2  21   0     5253.70     5070.50     77.03 o 
   3  21   0     1018.37     1009.81     36.69 o 
   4  21   0      884.94      893.97     36.25 o 
   5  21   0     1807.94     1828.28     54.03 o 
   6  21   0     3729.61     3664.85     73.30 o 
   7  21   0     1975.04     1920.44     66.61 o 
   8  21   0     2255.68     2230.49     89.34 o 
   9  21   0      783.61      731.38     67.38 o 
  10  21   0       13.35       36.96     59.56 o 
  11  21   0        7.70       29.02     68.89 o 
  12  21   0     2332.35     2305.70    128.39 o 
   0  22   0     3809.05     3704.07    169.02 o 
   1  22   0     1196.11     1322.04     47.27 o 
   2  22   0     1598.41     1589.18     51.10 o 
   3  22   0    18496.62    18095.71    186.50 o 
   4  22   0     5633.94     5486.81     85.87 o 
   5  22   0       47.17       31.17     24.40 o 
   6  22   0     3109.08     3076.43     89.46 o 
   7  22   0     8645.92     8400.98    159.90 o 
   8  22   0     1310.16     1279.31    119.71 o 
   9  22   0     1309.56     1454.78     80.08 o 
  10  22   0     3398.02     3485.82    137.90 o 
  11  22   0       68.42       40.16     53.04 o 
   1  23   0     1401.01     1443.12     36.63 o 
   2  23   0     4755.12     4884.54    147.02 o 
   3  23   0      650.68      759.19     44.67 o 
   4  23   0     2736.17     2739.89     95.11 o 
   5  23   0      120.49      185.74     54.67 o 
   6  23   0     2506.43     2489.71     96.04 o 
   7  23   0     1756.52     1720.51     81.48 o 
   8  23   0     3063.69     3367.90    158.31 o 
   9  23   0      527.45      541.02     65.74 o 
  10  23   0      608.81      621.06     69.77 o 
  11  23   0     2783.57     2829.96    111.26 o 
   0  24   0        5.14        9.49     68.19 o 
   1  24   0      851.03      811.79     40.99 o 
   2  24   0      254.43      273.32     33.07 o 
   3  24   0        9.78       25.87     32.05 o 
   4  24   0      573.41      526.30     44.48 o 
   5  24   0      242.92      254.25     41.77 o 
   6  24   0      158.56      135.38     39.98 o 
   7  24   0       38.12      110.40     59.31 o 
   8  24   0      896.61      764.63     68.58 o 
   9  24   0       50.77       83.85     59.06 o 
  10  24   0       86.08      140.86     82.39 o 
  11  24   0      127.79      218.77     62.57 o 
   1  25   0     2815.48     2984.02     93.16 o 
   2  25   0     3309.96     3450.64     78.98 o 
   3  25   0      265.64      278.29     36.74 o 
   4  25   0     6133.49     5979.25    110.47 o 
   5  25   0     6979.45     7165.98    125.07 o 
   6  25   0     2709.73     2686.32     80.02 o 
   7  25   0      402.89      416.53     59.02 o 
   8  25   0     2679.29     2530.48     99.27 o 
   9  25   0     1739.56     1775.57     90.81 o 
  10  25   0     1126.01     1151.61     83.03 o 
   0  26   0     6685.59     6574.21    191.79 o 
   1  26   0     2020.50     2132.59    133.47 o 
   2  26   0      609.39      625.76     57.92 o 
   3  26   0     5725.67     5770.25    107.44 o 
   4  26   0     1698.20     1851.79     65.94 o 
   5  26   0      893.50     1018.72     55.26 o 
   6  26   0     1880.98     1913.38    127.11 o 
   7  26   0     3352.51     3190.63    106.78 o 
   8  26   0      878.91      769.44     70.63 o 
   9  26   0     1409.18     1448.54     86.36 o 
  10  26   0     4163.08     4154.34    131.49 o 
   1  27   0     6489.02     6070.02    136.09 o 
   2  27   0     7292.48     6936.48    163.06 o 
   3  27   0      132.78      218.77     52.10 o 
   4  27   0     2472.88     2378.19     82.47 o 
   5  27   0     3667.93     3594.65     91.24 o 
   6  27   0     2936.96     2894.41     89.07 o 
   7  27   0      858.75      867.09     78.39 o 
   8  27   0     3555.16     3759.94    118.78 o 
   9  27   0      370.43      302.65     63.91 o 
  10  27   0        0.37       -6.65     58.65 o 
   0  28   0       77.21       46.78     68.81 o 
   1  28   0       41.38      173.03     73.01 o 
   2  28   0       92.91      180.48     51.78 o 
   3  28   0      375.62      279.86     56.92 o 
   4  28   0      116.62      145.78     52.33 o 
   5  28   0       56.97       22.05     47.44 o 
   6  28   0       14.86       57.42     37.83 o 
   7  28   0       68.30       95.00     49.21 o 
   8  28   0       22.32      -27.55     53.67 o 
   9  28   0      112.00       97.19     60.09 o 
   1  29   0     2589.67     2526.01     96.51 o 
   2  29   0      697.83      693.58     66.08 o 
   3  29   0        4.12       53.63     50.14 o 
   4  29   0     3537.65     3556.30    114.09 o 
   5  29   0     2697.57     2954.96    103.87 o 
   6  29   0      307.14      333.17     77.73 o 
   7  29   0       12.00        2.20     46.63 o 
   8  29   0      156.26      197.43     60.58 o 
   9  29   0     1077.31     1304.73    104.56 o 
   0  30   0     7563.17     7322.89    224.54 o 
   1  30   0     2126.36     2163.04    110.55 o 
   2  30   0     1902.07     1797.80     87.32 o 
   3  30   0     3230.84     3143.20    109.39 o 
   4  30   0     2272.50     2084.46     92.39 o 
   5  30   0       39.27      -31.52     48.76 o 
   6  30   0     3344.04     3098.54    237.04 o 
   7  30   0     4427.58     4251.44    155.62 o 
   8  30   0       43.03      141.21     75.85 o 
   9  30   0      808.40      803.99     95.77 o 
   1  31   0     1839.87     1920.15     89.16 o 
   2  31   0     1841.64     2035.46    156.08 o 
   3  31   0      329.68      363.62     66.28 o 
   4  31   0     1001.10      898.51     72.45 o 
   5  31   0     4024.60     3976.72    142.78 o 
   6  31   0        4.00     -122.58     61.29 o 
   7  31   0       13.28       68.81     69.80 o 
   8  31   0     2124.46     1984.11    119.91 o 
   0  32   0       19.43      -23.97    113.88 o 
   1  32   0      566.79      545.72     67.96 o 
   2  32   0       21.67       53.84     54.58 o 
   3  32   0      297.69      337.75     61.27 o 
   4  32   0      383.07      418.66     65.49 o 
   5  32   0        1.53      -10.87     53.71 o 
   6  32   0        7.28       12.38     69.74 o 
   7  32   0       74.46        6.51     73.84 o 
   8  32   0       63.35       13.26     75.05 o 
   1  33   0     1159.33     1032.10     79.13 o 
   2  33   0      165.59       83.14     57.31 o 
   3  33   0      137.45      174.65     60.26 o 
   4  33   0      664.26      691.39     73.94 o 
   5  33   0      799.51      823.74     74.93 o 
   6  33   0      108.78       96.30     77.77 o 
   7  33   0      159.70      126.51     73.36 o 
   0  34   0     1809.17     1981.27    135.93 o 
   1  34   0      975.78     1017.62     79.96 o 
   2  34   0      596.35      528.09     69.57 o 
   3  34   0     4130.69     4109.56    130.63 o 
   4  34   0      958.34     1058.27     80.37 o 
   5  34   0      219.98      204.78     62.25 o 
   6  34   0     2266.74     2154.93    128.83 o 
   7  34   0     2005.28     2252.38    161.98 o 
   1  35   0     2799.99     2730.19    163.61 o 
   2  35   0     4397.90     4311.90    179.56 o 
   3  35   0      500.00      665.03     96.05 o 
   4  35   0     3095.60     2873.39    113.20 o 
   5  35   0     6515.17     6710.06    179.99 o 
   6  35   0      311.19      421.23    108.38 o 
   0  36   0     1767.79     1578.26    247.22 o 
   1  36   0      177.85      226.26     70.05 o 
   2  36   0      133.60      111.27     61.29 o 
   3  36   0      999.96     1163.43    120.89 o 
   4  36   0       98.19      168.74     63.49 o 
   5  36   0       11.00       43.73     61.35 o 
   1  37   0      184.51      169.86     65.52 o 
   2  37   0      163.18      145.86     65.90 o 
   3  37   0       29.26       78.08     62.19 o 
   4  37   0       11.34      -45.00     57.27 o 
   0  38   0     2388.97     2247.71    153.14 o 
   1  38   0     1011.69     1050.07     88.45 o 
   2  38   0      426.15      439.91     88.40 o 
   3  38   0      793.13      751.75     81.04 o 
   1  39   0     4839.96     4863.52    150.19 o 
 -14   1   1      263.81      402.27     69.47 o 
 -13   1   1     1023.48      848.74     74.21 o 
 -12   1   1      424.12      510.80     69.92 o 
 -11   1   1     1406.07     1556.53     77.43 o 
 -10   1   1     3258.62     3142.31     95.76 o 
  -9   1   1      353.65      393.68     29.15 o 
  -8   1   1      477.19      527.62     30.81 o 
  -7   1   1     7354.64     7338.43     91.85 o 
  -6   1   1     3606.41     3684.00     59.35 o 
  -5   1   1      331.24      415.23     29.73 o 
  -4   1   1     4146.28     4332.29     54.51 o 
  -3   1   1      441.28      514.38     19.49 o 
  -2   1   1      229.65      219.27     11.58 o 
  -1   1   1    10227.74    10634.19     94.45 o 
   0   1   1    15119.75    16186.30    119.98 o 
   1   1   1     7168.67     7358.49     65.10 o 
   2   1   1    55518.06    58745.79    449.00 o 
   3   1   1    62664.34    66074.90    553.57 o 
   4   1   1     2980.70     3121.17     38.54 o 
   5   1   1     1619.28     1678.79     42.64 o 
   6   1   1     1231.97     1216.07     36.98 o 
   7   1   1      364.74      324.78     24.79 o 
   8   1   1        0.52      -34.82     43.54 o 
   9   1   1     3572.71     3522.53    101.71 o 
  10   1   1     2218.17     2138.75     87.25 o 
  11   1   1     1030.46      897.87     95.87 o 
  12   1   1      431.28      457.24     66.02 o 
  13   1   1     1555.84     1409.21     92.55 o 
 -14   2   1      796.60      966.82     83.01 o 
 -13   2   1       21.77       74.35     56.37 o 
 -12   2   1     2491.85     2533.20     99.63 o 
 -11   2   1     6726.31     6673.76    142.84 o 
 -10   2   1       72.37       72.91     58.64 o 
  -9   2   1     6550.17     6442.49    104.04 o 
  -8   2   1    12331.30    12034.41    134.04 o 
  -7   2   1     1665.70     1630.79     43.62 o 
  -6   2   1     7937.85     7894.17    101.78 o 
  -5   2   1    39252.41    39357.49    371.49 o 
  -4   2   1     1860.87     1890.03     34.61 o 
  -3   2   1      920.91      933.03     99.66 o 
  -2   2   1    38239.74    38650.77    297.45 o 
  -1   2   1    12608.31    13623.65    143.29 o 
   0   2   1      553.69      597.96     12.47 o 
   1   2   1    36436.71    37537.82    312.32 o 
   2   2   1    50973.39    52969.59    443.00 o 
   3   2   1     1677.54     1786.70     51.92 o 
   4   2   1    30069.64    30500.93    294.48 o 
   5   2   1    23437.21    22484.57    230.71 o 
   6   2   1      160.00      167.24     22.26 o 
   7   2   1     1153.88     1104.95     38.34 o 
   8   2   1    10370.05     9697.29    171.61 o 
   9   2   1     2433.66     2315.03     85.04 o 
  10   2   1      464.23      465.09     58.34 o 
  11   2   1     5818.30     5572.92    138.97 o 
  12   2   1     2266.07     2334.81    100.31 o 
  13   2   1      172.97      206.39     65.82 o 
 -14   3   1      886.74      981.88     83.41 o 
 -13   3   1     2050.09     2009.48    129.15 o 
 -12   3   1        5.69       28.91     52.08 o 
 -11   3   1     1384.32     1406.80     76.34 o 
 -10   3   1     5248.45     5332.54    126.09 o 
  -9   3   1      437.87      503.80     38.27 o 
  -8   3   1     1883.98     1842.38     51.67 o 
  -7   3   1    19151.68    19054.25    186.98 o 
  -6   3   1    17133.10    17327.03    185.37 o 
  -5   3   1       15.00      103.42     50.62 o 
  -4   3   1     3842.76     3597.09     49.33 o 
  -3   3   1     1798.28     2198.16     35.00 o 
  -2   3   1     2920.37     3120.31     35.08 o 
  -1   3   1    11207.19    12362.30    101.06 o 
   0   3   1    11008.53    11365.70     93.54 o 
   1   3   1        4.09      -10.06      9.36 o 
   2   3   1     2602.90     2897.65     34.57 o 
   3   3   1     5652.32     5172.73     70.50 o 
   4   3   1    13646.89    14006.66    151.80 o 
   5   3   1        6.72      -13.90     26.82 o 
   6   3   1      666.94      672.58     37.40 o 
   7   3   1     2487.10     2385.17     57.32 o 
   8   3   1       96.82      133.51     31.34 o 
   9   3   1     7935.21     7501.01    144.98 o 
  10   3   1     2069.87     1850.94     83.26 o 
  11   3   1      279.93      307.53     60.46 o 
  12   3   1     1203.81     1156.56     81.27 o 
  13   3   1     3154.79     3165.30    157.02 o 
 -14   4   1       33.34       68.22     61.73 o 
 -13   4   1      343.86      221.39     72.54 o 
 -12   4   1      573.36      599.72     66.46 o 
 -11   4   1     2029.15     2103.28     86.03 o 
 -10   4   1       39.01       65.63     45.17 o 
  -9   4   1       85.43       90.86     31.99 o 
  -8   4   1       63.99       94.63     24.00 o 
  -7   4   1      456.47      448.05     28.03 o 
  -6   4   1     2166.34     2344.54     54.49 o 
  -5   4   1       78.92       62.94     17.07 o 
  -4   4   1     2910.38     2949.77     47.79 o 
  -3   4   1       46.64       42.03     12.38 o 
  -2   4   1    20369.38    21360.29    184.96 o 
  -1   4   1     8833.84     9354.40     79.45 o 
   0   4   1      969.98      903.58     19.13 o 
   1   4   1    25539.53    27269.97    231.45 o 
   2   4   1     2648.21     2836.71     34.89 o 
   3   4   1      491.79      534.10     19.77 o 
   4   4   1      234.10      223.62     20.80 o 
   5   4   1     3707.89     3872.16     69.11 o 
   6   4   1     1240.53     1241.28     41.88 o 
   7   4   1      150.20      195.52     27.00 o 
   8   4   1      272.57      256.42     31.76 o 
   9   4   1      185.82      169.88     45.73 o 
  10   4   1      170.38      201.20     51.65 o 
  11   4   1      139.25      213.41     57.46 o 
  12   4   1        0.54       49.26     55.01 o 
  13   4   1      143.19      205.61     84.52 o 
 -14   5   1      459.81      600.92     75.47 o 
 -13   5   1      317.20      342.25     64.35 o 
 -12   5   1      304.89      293.83     59.15 o 
 -11   5   1       50.66       13.79     48.55 o 
 -10   5   1     1520.94     1636.87     82.94 o 
  -9   5   1     4087.28     4091.26     86.11 o 
  -8   5   1     1242.05     1252.86     40.40 o 
  -7   5   1     6640.56     6712.40     87.19 o 
  -6   5   1     1049.39      990.98     35.58 o 
  -5   5   1     1467.38     1503.60     43.02 o 
  -4   5   1       38.90       29.77     13.97 o 
  -3   5   1     5881.19     6117.52     67.64 o 
  -2   5   1     3297.74     3162.44     45.47 o 
  -1   5   1      301.80      228.88     10.63 o 
   0   5   1       53.24       60.96      8.12 o 
   1   5   1     2417.54     2498.40     35.00 o 
   2   5   1       54.23       98.29     18.81 o 
   3   5   1      294.52      317.00     13.73 o 
   4   5   1     4011.06     4108.19     65.81 o 
   5   5   1      908.64      978.65     39.06 o 
   6   5   1     2234.21     2046.05     53.26 o 
   7   5   1      157.74      118.62     30.00 o 
   8   5   1        6.43       -1.92     25.62 o 
   9   5   1       50.41       73.42     45.43 o 
  10   5   1      982.13      894.19     68.57 o 
  11   5   1      393.84      403.62     62.94 o 
  12   5   1     1154.08     1166.44     81.21 o 
  13   5   1      562.49      445.89     73.01 o 
 -14   6   1      409.00      417.62     70.94 o 
 -13   6   1      190.47      219.69     68.56 o 
 -12   6   1     5452.20     5377.12    136.06 o 
 -11   6   1     2053.94     2124.14    138.20 o 
 -10   6   1        1.93        1.82     31.69 o 
  -9   6   1     4833.23     4599.56     91.38 o 
  -8   6   1    16854.02    16405.67    171.00 o 
  -7   6   1     1088.90     1042.55     41.10 o 
  -6   6   1     4854.03     4598.71     69.81 o 
  -5   6   1    10071.48     9827.88    106.00 o 
  -4   6   1     6574.99     6440.81     74.90 o 
  -3   6   1     3033.62     2768.92     41.36 o 
  -2   6   1    41656.32    41962.84    351.03 o 
  -1   6   1      856.40      856.69     47.80 o 
   0   6   1      237.51      212.95      9.52 o 
   1   6   1    49169.93    49672.75    379.57 o 
   2   6   1    10656.57     9871.35     97.71 o 
   3   6   1       66.90       68.54     15.34 o 
   4   6   1     9242.11     8685.25    107.44 o 
   5   6   1    11169.23    10351.13    146.82 o 
   6   6   1      829.96      817.18     37.33 o 
   7   6   1     6385.62     6176.21    138.97 o 
   8   6   1     1735.64     1785.36     58.65 o 
   9   6   1      783.78      787.39     69.58 o 
  10   6   1     2994.17     2793.05     98.72 o 
  11   6   1     5882.81     5758.58    140.72 o 
  12   6   1     1148.21     1211.31     95.55 o 
  13   6   1       24.65       58.53     81.26 o 
 -14   7   1     2258.92     2272.85    127.23 o 
 -13   7   1     4026.69     4215.58    128.45 o 
 -12   7   1      480.63      519.12     64.17 o 
 -11   7   1      527.63      563.56     61.09 o 
 -10   7   1     2769.44     2646.96     76.89 o 
  -9   7   1     1001.84     1008.71     50.42 o 
  -8   7   1     1101.66     1003.29     36.61 o 
  -7   7   1     3105.02     2723.55     53.50 o 
  -6   7   1     8891.58     8499.10    114.97 o 
  -5   7   1      202.11      199.75     20.34 o 
  -4   7   1      513.67      394.43     22.24 o 
  -3   7   1     9762.65     9021.14     93.07 o 
  -2   7   1     2426.68     2369.28     47.27 o 
  -1   7   1    14980.02    15227.97    143.77 o 
   0   7   1    48881.80    49825.83    418.38 o 
   1   7   1      294.95      349.42     17.78 o 
   2   7   1     1767.44     2007.98     34.80 o 
   3   7   1     5334.17     5140.19     63.02 o 
   4   7   1     6219.24     6276.97     66.49 o 
   5   7   1      799.54      731.79     48.87 o 
   6   7   1     7401.74     6999.57    102.56 o 
   7   7   1     8087.60     7619.41    113.68 o 
   8   7   1       97.95      109.13     28.78 o 
   9   7   1     2796.86     2722.30     91.43 o 
  10   7   1     3071.40     3042.66    103.43 o 
  11   7   1      751.22      862.58     68.80 o 
  12   7   1       23.96      -19.91     55.37 o 
  13   7   1     3209.35     3209.86    122.30 o 
 -14   8   1       87.63      150.79     61.98 o 
 -13   8   1       50.22       56.28     55.31 o 
 -12   8   1     1582.81     1573.38     84.12 o 
 -11   8   1      801.62      900.90     67.64 o 
 -10   8   1      279.72      233.70     39.50 o 
  -9   8   1      395.98      395.13     41.36 o 
  -8   8   1      304.22      391.42     32.80 o 
  -7   8   1      265.73      229.04     24.03 o 
  -6   8   1      614.05      622.60     29.25 o 
  -5   8   1      476.97      414.59     26.60 o 
  -4   8   1      670.63      676.57     24.66 o 
  -3   8   1    12992.32    13609.49    142.05 o 
  -2   8   1     3893.75     4009.12     56.03 o 
  -1   8   1      339.36      302.92     16.41 o 
   0   8   1      109.51       96.31     19.27 o 
   1   8   1       64.43       34.57      8.42 o 
   2   8   1      377.01      333.70     17.86 o 
   3   8   1      134.42      119.90     25.91 o 
   4   8   1     5593.64     5586.70     78.84 o 
   5   8   1      232.79      247.03     28.82 o 
   6   8   1     1020.01     1101.55     43.01 o 
   7   8   1      615.38      683.27     55.69 o 
   8   8   1     1252.29     1378.61     52.67 o 
   9   8   1     2202.52     2188.59     84.76 o 
  10   8   1     1179.42     1083.61     70.69 o 
  11   8   1      169.36      192.64     56.81 o 
  12   8   1       27.95       24.04     54.34 o 
  13   8   1       56.91       80.54     61.51 o 
 -14   9   1       95.54      147.48     64.51 o 
 -13   9   1      153.05      140.04     59.89 o 
 -12   9   1      112.50       78.62     53.64 o 
 -11   9   1        5.03       90.23     49.91 o 
 -10   9   1      996.35      878.63     51.97 o 
  -9   9   1      423.83      452.09     42.37 o 
  -8   9   1     1038.48     1040.48     37.67 o 
  -7   9   1      264.91      286.90     25.71 o 
  -6   9   1       87.47      151.69     22.25 o 
  -5   9   1     1303.16     1440.60     40.17 o 
  -4   9   1      771.83      801.96     27.22 o 
  -3   9   1     3556.13     3806.56     53.42 o 
  -2   9   1      276.33      344.57     17.48 o 
  -1   9   1     2955.23     2988.97     48.99 o 
   0   9   1       97.80      111.26     16.44 o 
   1   9   1      595.72      659.92     15.87 o 
   2   9   1      349.76      437.26     22.29 o 
   3   9   1      598.15      613.08     23.55 o 
   4   9   1        5.27        4.11     16.87 o 
   5   9   1      540.92      616.06     35.10 o 
   6   9   1      763.33      864.85     40.10 o 
   7   9   1       72.87       89.93     29.25 o 
   8   9   1      195.49      217.76     34.13 o 
   9   9   1      135.59      122.93     32.53 o 
  10   9   1        7.38      -42.84     46.38 o 
  11   9   1      334.77      301.46     58.98 o 
  12   9   1     1132.84     1212.08     93.11 o 
  13   9   1       70.38       32.03     62.64 o 
 -14  10   1     2449.45     2580.04    113.01 o 
 -13  10   1        0.71      -22.34     52.97 o 
 -12  10   1     2448.35     2390.68     97.09 o 
 -11  10   1     3351.80     3395.11    109.22 o 
 -10  10   1       18.03       15.45     37.68 o 
  -9  10   1     2322.82     2264.67     71.10 o 
  -8  10   1     9029.84     8822.29    111.82 o 
  -7  10   1     2273.08     2220.46     51.51 o 
  -6  10   1      507.51      517.80     28.58 o 
  -5  10   1    17684.17    16992.53    168.96 o 
  -4  10   1    14425.92    14093.82    141.34 o 
  -3  10   1     5820.03     5638.95     72.42 o 
  -2  10   1    12756.27    12032.08    127.61 o 
  -1  10   1    14140.45    13825.15    118.60 o 
   0  10   1      596.89      706.86     26.60 o 
   1  10   1    23470.48    23795.00    236.59 o 
   2  10   1    28132.12    28547.09    252.00 o 
   3  10   1       29.37       27.66     16.00 o 
   4  10   1     3232.89     3058.93     54.04 o 
   5  10   1    12332.33    12421.90    131.97 o 
   6  10   1     1996.20     1981.38     71.58 o 
   7  10   1     2344.85     2313.09     64.51 o 
   8  10   1     8034.21     7682.23    136.74 o 
   9  10   1     1484.05     1510.87     59.71 o 
  10  10   1      741.30      666.17     62.56 o 
  11  10   1     2950.14     3081.50    109.35 o 
  12  10   1      854.63      808.37     75.46 o 
  13  10   1       81.31       83.69     61.89 o 
 -14  11   1     1929.14     1895.84    102.36 o 
 -13  11   1     3305.61     3466.62    121.33 o 
 -12  11   1      493.71      580.94     66.34 o 
 -11  11   1     1605.70     1602.47    123.19 o 
 -10  11   1    11712.84    11054.14    162.96 o 
  -9  11   1     1765.27     1831.39     67.90 o 
  -8  11   1       24.45        7.71     20.89 o 
  -7  11   1    12404.58    12042.19    136.08 o 
  -6  11   1     5730.95     5363.04     77.48 o 
  -5  11   1      819.33      840.50     33.25 o 
  -4  11   1    24022.36    23657.11    237.65 o 
  -3  11   1    27791.77    26809.18    240.39 o 
  -2  11   1      378.27      390.70     19.85 o 
  -1  11   1    24060.94    24342.04    216.35 o 
   0  11   1    21027.86    20113.14    204.74 o 
   1  11   1     1918.41     1924.57     65.92 o 
   2  11   1    12680.77    12450.57    124.41 o 
   3  11   1    31105.60    31053.11    276.76 o 
   4  11   1     2252.51     2145.71     70.43 o 
   5  11   1     1600.62     1646.52     44.11 o 
   6  11   1    11756.38    11498.25    148.40 o 
   7  11   1     7086.58     6868.04    113.83 o 
   8  11   1      584.73      509.12     47.42 o 
   9  11   1     6067.55     5660.33    148.59 o 
  10  11   1     4325.62     4406.03    174.24 o 
  11  11   1        2.48       22.79     53.21 o 
  12  11   1     3035.07     3204.08    173.97 o 
  13  11   1     1792.45     1934.51    104.07 o 
 -14  12   1     2338.12     2320.12    160.79 o 
 -13  12   1       13.46       68.38     57.72 o 
 -12  12   1     2482.95     2407.18     98.13 o 
 -11  12   1     3139.48     2955.24    104.69 o 
 -10  12   1      104.11      134.09     42.35 o 
  -9  12   1     1276.48     1315.18     59.80 o 
  -8  12   1     4853.91     4870.45     95.14 o 
  -7  12   1     1028.76     1047.76     40.68 o 
  -6  12   1     1819.11     1791.09     51.43 o 
  -5  12   1     8881.98     8886.75    105.58 o 
  -4  12   1     9271.43     9363.69    107.14 o 
  -3  12   1     4996.04     5180.65     68.88 o 
  -2  12   1     6975.96     7265.52     82.86 o 
  -1  12   1    17607.95    18013.98    167.19 o 
   0  12   1     2856.86     3126.73     64.96 o 
   1  12   1     8641.90     8559.44    106.46 o 
   2  12   1     8925.44     8768.89     95.58 o 
   3  12   1       85.49       57.92     21.33 o 
   4  12   1     2273.32     2240.29     47.75 o 
   5  12   1     8624.62     8568.81    102.49 o 
   6  12   1        2.48       10.96     14.74 o 
   7  12   1      608.79      567.15     56.20 o 
   8  12   1     5607.59     5298.31    110.33 o 
   9  12   1     3202.58     3117.99     82.81 o 
  10  12   1      771.68      728.42     67.57 o 
  11  12   1     2024.89     2020.73     93.66 o 
  12  12   1      439.01      421.26     68.90 o 
  13  12   1        6.36      -61.23     87.63 o 
 -13  13   1        6.88      -58.15     52.02 o 
 -12  13   1       11.86       47.16     54.32 o 
 -11  13   1       30.76       59.97     38.63 o 
 -10  13   1       43.45       70.06     40.40 o 
  -9  13   1       34.18       17.16     37.47 o 
  -8  13   1       60.15       60.10     34.53 o 
  -7  13   1      573.38      555.14     32.52 o 
  -6  13   1        6.61       -0.10     20.76 o 
  -5  13   1      744.55      766.29     32.63 o 
  -4  13   1      140.82      139.72     27.05 o 
  -3  13   1        0.10      -19.55     17.81 o 
  -2  13   1     3030.63     3199.91     50.86 o 
  -1  13   1     8105.90     8617.10     92.64 o 
   0  13   1       87.40       50.86     19.39 o 
   1  13   1     2073.39     2386.96     63.14 o 
   2  13   1       50.11       78.00     15.33 o 
   3  13   1      985.94     1079.04     34.74 o 
   4  13   1      649.05      706.01     36.76 o 
   5  13   1      387.63      405.87     27.15 o 
   6  13   1      318.68      403.65     34.66 o 
   7  13   1       27.50       23.90     30.96 o 
   8  13   1      854.82      819.49     50.25 o 
   9  13   1      612.33      577.88     47.07 o 
  10  13   1       10.72       -7.75     48.38 o 
  11  13   1        6.55       25.55     52.39 o 
  12  13   1      178.96      227.84     62.91 o 
 -13  14   1      633.42      760.94     82.07 o 
 -12  14   1      322.71      316.89     61.77 o 
 -11  14   1       77.17      103.00     42.93 o 
 -10  14   1      144.77      192.83     61.26 o 
  -9  14   1     3882.13     3756.58    106.18 o 
  -8  14   1     3700.28     3581.16     70.56 o 
  -7  14   1      508.58      561.83     33.32 o 
  -6  14   1     3688.08     3760.95     67.69 o 
  -5  14   1     8518.73     8526.86    105.04 o 
  -4  14   1     1539.34     1550.14     43.41 o 
  -3  14   1      627.91      660.64     31.03 o 
  -2  14   1     2944.75     2703.76     48.30 o 
  -1  14   1     2996.01     2590.68     43.04 o 
   0  14   1     8886.55     9454.82    117.07 o 
   1  14   1    25719.16    26711.67    271.10 o 
   2  14   1     5954.27     5847.49     83.41 o 
   3  14   1      900.13      907.88     31.73 o 
   4  14   1     8081.48     7953.21     97.55 o 
   5  14   1     3374.55     3358.47     59.70 o 
   6  14   1      673.94      702.30     32.35 o 
   7  14   1     5502.09     5355.56    103.66 o 
   8  14   1     3359.70     3466.91     86.23 o 
   9  14   1      630.48      629.86     47.73 o 
  10  14   1       88.14      158.04     53.78 o 
  11  14   1     1552.71     1523.20     85.85 o 
  12  14   1     2301.86     2241.05    248.56 o 
 -13  15   1     2172.53     2151.38    101.75 o 
 -12  15   1      256.56      303.44     61.68 o 
 -11  15   1     1630.63     1726.27     70.98 o 
 -10  15   1     6322.35     6405.10    122.32 o 
  -9  15   1     2942.49     2935.10     83.16 o 
  -8  15   1      257.95      257.97     36.46 o 
  -7  15   1     7563.17     7679.89    113.34 o 
  -6  15   1    10304.54    10075.78    121.76 o 
  -5  15   1       83.16       47.49     22.62 o 
  -4  15   1    11433.80    11217.29    125.07 o 
  -3  15   1    24781.34    24297.10    227.74 o 
  -2  15   1      231.32      192.17     23.15 o 
  -1  15   1     2170.20     1890.43     55.03 o 
   0  15   1     5992.38     5388.91     89.44 o 
   1  15   1     1363.90     1298.30     45.05 o 
   2  15   1     2040.66     1821.47     64.33 o 
   3  15   1    19179.34    18725.87    182.78 o 
   4  15   1     8024.24     7769.13     96.46 o 
   5  15   1       25.27       23.81     20.24 o 
   6  15   1     6438.03     6244.88     88.94 o 
   7  15   1     8908.55     8655.57    132.83 o 
   8  15   1       74.47       60.87     37.09 o 
   9  15   1     1601.62     1704.89     89.44 o 
  10  15   1     6494.36     6508.91    146.54 o 
  11  15   1      101.10      107.08     54.48 o 
  12  15   1     2999.67     2879.16    113.59 o 
 -13  16   1      328.28      207.83     63.64 o 
 -12  16   1     2357.97     2439.08    115.11 o 
 -11  16   1      485.61      516.68     60.95 o 
 -10  16   1      114.88      226.46     45.38 o 
  -9  16   1     2890.47     2777.23     96.94 o 
  -8  16   1     5931.00     5605.81    103.85 o 
  -7  16   1      341.22      405.74     32.36 o 
  -6  16   1     6073.79     6021.53     89.38 o 
  -5  16   1     9727.59     9542.23    120.50 o 
  -4  16   1     4503.99     4479.64     70.51 o 
  -3  16   1     1920.34     1793.27     45.23 o 
  -2  16   1     7086.93     6623.83     87.88 o 
  -1  16   1     2016.37     1897.52     77.50 o 
   0  16   1      864.99      861.81     38.96 o 
   1  16   1     3514.72     3081.38     65.27 o 
   2  16   1     2337.89     2073.76     59.06 o 
   3  16   1        2.40       -1.93     18.15 o 
   4  16   1     1634.47     1445.52     40.43 o 
   5  16   1     9079.37     9157.77    112.70 o 
   6  16   1      757.07      826.30     40.49 o 
   7  16   1     2703.38     2757.09     75.28 o 
   8  16   1     2567.13     2524.38     76.51 o 
   9  16   1      361.02      359.26     45.91 o 
  10  16   1      608.02      678.78     64.03 o 
  11  16   1     1955.24     2057.41     95.18 o 
  12  16   1      894.47      861.52     79.03 o 
 -13  17   1       84.44       67.07     58.79 o 
 -12  17   1      378.89      443.08     65.09 o 
 -11  17   1       48.76       14.50     57.91 o 
 -10  17   1      484.26      558.35     53.22 o 
  -9  17   1       12.14       68.79     41.46 o 
  -8  17   1       32.75      -27.63     37.34 o 
  -7  17   1       53.29      114.39     29.74 o 
  -6  17   1     8332.35     8304.21    110.23 o 
  -5  17   1      373.28      347.29     36.03 o 
  -4  17   1     1115.34     1071.31     37.54 o 
  -3  17   1      253.49      278.97     24.93 o 
  -2  17   1     1908.91     1959.54     44.30 o 
  -1  17   1      807.37      792.63     27.83 o 
   0  17   1     1678.77     1688.01     50.48 o 
   1  17   1     1982.94     1983.40     55.47 o 
   2  17   1        0.35      -36.84     23.96 o 
   3  17   1     4822.03     4859.33     70.10 o 
   4  17   1      190.36      218.04     23.83 o 
   5  17   1     3199.74     3221.69     61.60 o 
   6  17   1        0.84        2.92     22.75 o 
   7  17   1     1979.32     1842.72     64.97 o 
   8  17   1      101.83       73.48     39.43 o 
   9  17   1       94.91      109.77     41.54 o 
  10  17   1      319.05      235.05     56.72 o 
  11  17   1       16.57      -19.51     61.76 o 
  12  17   1       52.75      133.34     75.90 o 
 -13  18   1      137.51      162.11     61.89 o 
 -12  18   1      462.66      476.18     65.81 o 
 -11  18   1     1077.16     1047.28     63.55 o 
 -10  18   1       84.06      111.81     44.18 o 
  -9  18   1     2409.56     2311.78     76.36 o 
  -8  18   1     3292.72     3175.87    110.80 o 
  -7  18   1     1504.98     1538.07     50.80 o 
  -6  18   1      677.94      742.63     37.18 o 
  -5  18   1     2302.37     2139.42     54.89 o 
  -4  18   1     3900.34     3883.24     72.96 o 
  -3  18   1      180.52      185.95     23.21 o 
  -2  18   1     3707.95     3796.87     61.01 o 
  -1  18   1     2466.10     2390.39     66.86 o 
   0  18   1     1118.73     1155.59     42.98 o 
   1  18   1     3538.13     3366.15     68.72 o 
   2  18   1     2081.64     1909.39     54.65 o 
   3  18   1     1859.11     1893.86     43.26 o 
   4  18   1      576.18      617.01     30.03 o 
   5  18   1      210.47      207.70     33.26 o 
   6  18   1     1721.27     1776.42     67.06 o 
   7  18   1     1668.48     1612.97     72.35 o 
   8  18   1     1395.97     1376.26     61.54 o 
   9  18   1       32.22        3.79     39.94 o 
  10  18   1     1154.27     1078.19    123.61 o 
  11  18   1     1512.54     1573.81    109.22 o 
  12  18   1      420.67      445.41     91.13 o 
 -12  19   1      440.92      453.91     66.72 o 
 -11  19   1     1524.05     1605.30     91.21 o 
 -10  19   1     2612.00     2616.65     84.38 o 
  -9  19   1      774.50      756.84     61.05 o 
  -8  19   1     2504.91     2510.08     76.60 o 
  -7  19   1      267.04      284.09     36.60 o 
  -6  19   1      861.49      837.89     39.98 o 
  -5  19   1      641.62      649.93     34.80 o 
  -4  19   1     8177.64     8445.54    107.69 o 
  -3  19   1    12294.92    12325.79    148.43 o 
  -2  19   1       26.91       25.70     19.07 o 
  -1  19   1     4574.78     4504.56     75.66 o 
   0  19   1    12833.33    12801.14    156.94 o 
   1  19   1     1964.12     1821.01     54.90 o 
   2  19   1     1715.61     1627.12     82.47 o 
   3  19   1     1227.25     1192.91     48.01 o 
   4  19   1     1063.62     1107.75     37.93 o 
   5  19   1      559.73      555.80     45.75 o 
   6  19   1     4951.38     4835.54    132.47 o 
   7  19   1     3997.83     3690.53     95.68 o 
   8  19   1       14.46       62.83     38.36 o 
   9  19   1     2388.37     2330.69     94.02 o 
  10  19   1     2247.48     2357.63    114.60 o 
  11  19   1       13.34      -33.89     80.21 o 
 -12  20   1     2566.92     2671.94    112.17 o 
 -11  20   1     1326.17     1478.45    106.43 o 
 -10  20   1       20.75       97.05     47.46 o 
  -9  20   1     1410.00     1472.80     81.44 o 
  -8  20   1     1238.46     1257.99     59.97 o 
  -7  20   1       12.93      -16.09     40.11 o 
  -6  20   1      229.56      235.08     31.43 o 
  -5  20   1      328.38      379.89     35.90 o 
  -4  20   1      910.13      955.88     38.03 o 
  -3  20   1     1793.68     1814.20     47.34 o 
  -2  20   1     9151.49     9000.33    107.41 o 
  -1  20   1     3012.61     3017.59     79.16 o 
   0  20   1       69.08      168.92     27.51 o 
   1  20   1     7773.11     7635.64    178.83 o 
   2  20   1     6561.02     6391.61    102.70 o 
   3  20   1       12.03       11.27     27.82 o 
   4  20   1        9.66       48.27     25.42 o 
   5  20   1     4147.48     4179.14     74.61 o 
   6  20   1     2769.34     2563.56     83.77 o 
   7  20   1     1871.50     1883.59     81.94 o 
   8  20   1     4504.66     4535.59    138.03 o 
   9  20   1     1071.47     1087.97     74.65 o 
  10  20   1        5.71      100.86     50.99 o 
  11  20   1     1677.02     1531.43    110.40 o 
 -12  21   1     1089.77     1090.87    121.26 o 
 -11  21   1       11.98      -74.57     79.52 o 
 -10  21   1     1589.19     1643.12     72.13 o 
  -9  21   1     2686.76     2711.03     84.53 o 
  -8  21   1      116.05       90.51     40.26 o 
  -7  21   1       36.12       57.49     30.75 o 
  -6  21   1      282.07      328.12     33.41 o 
  -5  21   1     3431.56     3450.53     69.06 o 
  -4  21   1     3985.68     3905.38     87.08 o 
  -3  21   1     3451.85     3548.31     64.00 o 
  -2  21   1      249.62      229.67     23.28 o 
  -1  21   1      888.66      860.04     27.99 o 
   0  21   1     2319.11     2282.22     60.71 o 
   1  21   1     1286.11     1411.08     50.66 o 
   2  21   1      101.26      154.19     31.19 o 
   3  21   1      155.69      203.29     32.59 o 
   4  21   1        4.08       11.75     30.67 o 
   5  21   1     1322.12     1360.11     56.59 o 
   6  21   1     2421.66     2456.21     73.01 o 
   7  21   1     2592.93     2600.31    115.37 o 
   8  21   1       40.08      128.79     50.80 o 
   9  21   1      879.11      855.29    109.68 o 
  10  21   1     1002.32     1187.43     86.21 o 
  11  21   1      100.96      111.46     73.78 o 
 -12  22   1       89.91      170.75     75.62 o 
 -11  22   1       26.69       42.27     54.35 o 
 -10  22   1      833.12      808.37     79.42 o 
  -9  22   1       12.77       83.53     41.63 o 
  -8  22   1      325.55      319.00     44.59 o 
  -7  22   1      649.37      746.52     43.69 o 
  -6  22   1       45.42        6.74     28.54 o 
  -5  22   1     1607.22     1574.23     49.66 o 
  -4  22   1     1847.98     1911.14     51.93 o 
  -3  22   1      868.45      853.25     35.48 o 
  -2  22   1      579.34      589.48     28.84 o 
  -1  22   1        0.61       10.73     24.62 o 
   0  22   1       54.47       64.27     28.32 o 
   1  22   1      231.20      240.93     42.68 o 
   2  22   1     2208.38     2107.75     62.74 o 
   3  22   1     1870.94     1955.36     66.99 o 
   4  22   1     3348.55     3189.01     79.90 o 
   5  22   1     2482.88     2433.87     73.26 o 
   6  22   1      684.55      672.89     48.90 o 
   7  22   1       23.59      -16.11     48.22 o 
   8  22   1      501.49      474.12     62.14 o 
   9  22   1       28.81      -35.78     50.60 o 
  10  22   1       55.66       -7.55     55.26 o 
  11  22   1      208.60      205.83     79.57 o 
 -11  23   1      393.34      471.94     68.20 o 
 -10  23   1     1096.77     1207.35     79.80 o 
  -9  23   1     2931.26     2966.31    134.05 o 
  -8  23   1      716.25      708.74     65.75 o 
  -7  23   1     6782.15     7068.78    176.07 o 
  -6  23   1     4814.31     4865.72     91.98 o 
  -5  23   1      266.03      239.07     31.95 o 
  -4  23   1     7859.12     7948.94    107.77 o 
  -3  23   1     4718.49     4601.18     76.07 o 
  -2  23   1       14.53       26.58     27.25 o 
  -1  23   1     4542.47     4448.14     84.24 o 
   0  23   1     5097.64     5079.61     92.16 o 
   1  23   1     1948.42     1885.33     59.54 o 
   2  23   1     4198.42     4121.67     86.85 o 
   3  23   1     5508.93     5261.93    100.18 o 
   4  23   1     5397.39     5366.06    103.90 o 
   5  23   1     1068.24     1027.68     54.32 o 
   6  23   1     8027.30     7967.11    156.80 o 
   7  23   1     3226.99     3314.56    107.88 o 
   8  23   1       42.55       99.91     53.89 o 
   9  23   1     1208.29     1167.05     78.78 o 
  10  23   1     2507.22     2511.99    104.08 o 
 -11  24   1     2657.19     2559.64    106.78 o 
 -10  24   1      189.36      239.34     72.78 o 
  -9  24   1     3147.41     3241.72    121.85 o 
  -8  24   1    10075.72     9871.71    182.17 o 
  -7  24   1      670.32      741.34     54.51 o 
  -6  24   1     5602.88     5654.45    158.74 o 
  -5  24   1    14863.34    14699.56    169.17 o 
  -4  24   1     1497.91     1508.13     53.23 o 
  -3  24   1     2708.47     2723.36     58.89 o 
  -2  24   1     5909.09     6074.26    102.55 o 
  -1  24   1     5866.58     5955.89    102.41 o 
   0  24   1       21.77       74.98     30.41 o 
   1  24   1     4951.75     5163.23     97.26 o 
   2  24   1     9007.13     8796.94    134.01 o 
   3  24   1      352.74      407.15     40.88 o 
   4  24   1     4263.96     4159.16    121.03 o 
   5  24   1     8142.99     7947.79    133.17 o 
   6  24   1       42.14      115.14     50.85 o 
   7  24   1     1463.66     1212.28    111.15 o 
   8  24   1     5506.55     5374.39    249.65 o 
   9  24   1     1059.14     1168.35     81.16 o 
  10  24   1        1.72      -49.57     55.88 o 
 -11  25   1      484.43      542.00     72.37 o 
 -10  25   1     1977.45     1985.97     95.16 o 
  -9  25   1     3297.99     3358.75    114.20 o 
  -8  25   1       52.23      126.80     53.60 o 
  -7  25   1     4466.26     4550.90    120.26 o 
  -6  25   1      410.58      472.66     46.53 o 
  -5  25   1       12.72       65.13     34.23 o 
  -4  25   1     6262.16     6030.55    109.21 o 
  -3  25   1     7315.40     7121.73    142.95 o 
  -2  25   1     1760.48     1684.19     95.65 o 
  -1  25   1       63.83      145.46     30.01 o 
   0  25   1     2608.73     2629.63     70.39 o 
   1  25   1     3420.91     3162.04    117.90 o 
   2  25   1     3824.76     3776.16    112.92 o 
   3  25   1     5155.80     4974.75    101.61 o 
   4  25   1     1212.10     1192.80     72.00 o 
   5  25   1     1748.50     1752.03     66.55 o 
   6  25   1     5941.86     5890.71    162.36 o 
   7  25   1      219.34      246.23     67.99 o 
   8  25   1       93.04      126.00     56.23 o 
   9  25   1       62.15       71.07     56.64 o 
  10  25   1     1452.30     1246.49     86.12 o 
 -11  26   1      373.16      456.57     82.11 o 
 -10  26   1      603.16      657.54     74.24 o 
  -9  26   1       54.54      -16.19     53.68 o 
  -8  26   1        0.67      101.46     52.91 o 
  -7  26   1        5.10       42.54     38.41 o 
  -6  26   1       51.03       70.11     37.67 o 
  -5  26   1        2.65       52.88     34.18 o 
  -4  26   1      107.44      114.92     50.32 o 
  -3  26   1        5.63       14.23     43.61 o 
  -2  26   1     1419.67     1237.53     68.55 o 
  -1  26   1      863.60      765.62     44.48 o 
   0  26   1      217.47      226.49     50.05 o 
   1  26   1      568.74      570.50     49.96 o 
   2  26   1     1155.77     1015.68     51.40 o 
   3  26   1      485.72      469.20     47.63 o 
   4  26   1        0.06      -21.80     37.42 o 
   5  26   1        7.76       62.76     40.61 o 
   6  26   1       21.42       42.19     55.78 o 
   7  26   1        1.53        5.73     49.69 o 
   8  26   1      188.31      255.39     60.52 o 
   9  26   1        1.44       20.53     56.68 o 
  10  26   1      130.38      187.81     65.27 o 
 -10  27   1     1776.04     1904.73     96.15 o 
  -9  27   1     2916.92     2992.87    109.72 o 
  -8  27   1       98.37       56.52     50.25 o 
  -7  27   1     1893.70     1991.91     74.61 o 
  -6  27   1     1789.95     1942.94    114.52 o 
  -5  27   1      815.33      713.50     64.44 o 
  -4  27   1      565.84      568.66     60.33 o 
  -3  27   1     5533.86     5181.45    127.33 o 
  -2  27   1     1085.33     1013.87     69.80 o 
  -1  27   1     1882.04     1814.73     79.77 o 
   0  27   1     5272.02     4654.71    119.61 o 
   1  27   1     2173.22     2017.92     64.90 o 
   2  27   1     1003.98     1011.29     52.19 o 
   3  27   1     2311.85     2228.94     92.04 o 
   4  27   1     1038.57     1111.71     58.02 o 
   5  27   1      147.13      146.95     42.86 o 
   6  27   1     1451.83     1553.38     81.91 o 
   7  27   1     1186.07     1156.75     78.23 o 
   8  27   1      465.48      529.23     67.69 o 
   9  27   1     1281.37     1395.86     97.44 o 
 -10  28   1      637.46      575.38     73.46 o 
  -9  28   1     2970.60     2906.19    111.18 o 
  -8  28   1     1959.17     1830.20    107.33 o 
  -7  28   1        8.25       16.37     48.89 o 
  -6  28   1     2385.56     2470.64     96.64 o 
  -5  28   1     6274.21     6498.59    201.56 o 
  -4  28   1      259.24      250.17     57.21 o 
  -3  28   1     1501.07     1668.68     81.58 o 
  -2  28   1     8924.75     8326.91    164.56 o 
  -1  28   1     8001.19     6981.23    149.28 o 
   0  28   1        0.96       89.43     50.67 o 
   1  28   1     5529.33     5131.45    128.88 o 
   2  28   1     3641.79     3777.18     90.67 o 
   3  28   1       24.95       76.97     35.46 o 
   4  28   1     7636.94     7086.40    143.76 o 
   5  28   1     3255.45     3174.22     89.71 o 
   6  28   1       52.40       56.16     53.26 o 
   7  28   1     2356.93     2375.60     99.58 o 
   8  28   1     5892.55     5931.70    182.54 o 
   9  28   1     1241.14     1187.53    116.73 o 
  -9  29   1     1783.56     1791.95    111.92 o 
  -8  29   1      397.51      554.51     81.57 o 
  -7  29   1     2418.19     2389.75    177.43 o 
  -6  29   1     3702.87     3861.67    118.49 o 
  -5  29   1      125.90      133.41     55.20 o 
  -4  29   1     3589.95     3644.71    114.12 o 
  -3  29   1     4746.45     4735.78    284.07 o 
  -2  29   1        2.88      123.63     54.86 o 
  -1  29   1     2484.05     2190.03     97.05 o 
   0  29   1     8501.16     8207.01    249.79 o 
   1  29   1     1324.93     1318.86     96.40 o 
   2  29   1     1316.34     1254.31     75.66 o 
   3  29   1     7144.10     7321.21    156.11 o 
   4  29   1     1373.32     1504.79     65.32 o 
   5  29   1      350.88      390.23     47.26 o 
   6  29   1     3546.17     3521.29    113.37 o 
   7  29   1     2064.57     2204.97     97.50 o 
   8  29   1      191.66      186.50     60.91 o 
  -9  30   1       71.66       53.41     74.70 o 
  -8  30   1       76.76       36.90     68.86 o 
  -7  30   1       22.87      -42.79     64.31 o 
  -6  30   1      185.61      207.82     57.55 o 
  -5  30   1       71.78      103.73     54.44 o 
  -4  30   1      282.91      271.92     60.56 o 
  -3  30   1       89.02       36.40     52.87 o 
  -2  30   1      615.97      619.31     66.41 o 
  -1  30   1        7.60       19.29     52.76 o 
   0  30   1       66.74      222.91     57.37 o 
   1  30   1      602.40      517.49     64.29 o 
   2  30   1        9.41       95.19     53.56 o 
   3  30   1       14.47       19.67     50.18 o 
   4  30   1       57.46      153.10     53.09 o 
   5  30   1       50.28       15.26     50.40 o 
   6  30   1     1266.29     1205.26     81.03 o 
   7  30   1      750.83      760.88     72.70 o 
   8  30   1       13.67      -15.89     56.89 o 
  -9  31   1       41.00      155.27     79.65 o 
  -8  31   1        5.10       74.90     88.13 o 
  -7  31   1      645.30      660.07     94.24 o 
  -6  31   1      314.31      233.89     60.13 o 
  -5  31   1      602.39      479.12     65.91 o 
  -4  31   1     1255.89     1249.87     79.05 o 
  -3  31   1      497.37      538.97     75.56 o 
  -2  31   1      100.63      132.13     56.72 o 
  -1  31   1      371.83      374.55     60.70 o 
   0  31   1      506.45      406.86     70.43 o 
   1  31   1      966.83      979.20     96.85 o 
   2  31   1      855.17      865.14     73.24 o 
   3  31   1      939.05      945.51     74.80 o 
   4  31   1       36.75       -2.85     50.16 o 
   5  31   1      469.49      410.67     63.97 o 
   6  31   1      535.80      477.89    100.94 o 
   7  31   1      634.03      584.16    115.62 o 
   8  31   1        0.13       59.09     77.17 o 
  -8  32   1     1177.95     1084.62    101.09 o 
  -7  32   1        7.27      -13.60     67.91 o 
  -6  32   1      720.08      674.37     71.05 o 
  -5  32   1     1222.33     1241.04     97.64 o 
  -4  32   1      655.21      714.80     71.72 o 
  -3  32   1      344.11      340.54     62.75 o 
  -2  32   1     2781.85     2799.71    104.73 o 
  -1  32   1     2489.17     2506.82    115.40 o 
   0  32   1        3.66        2.75     59.37 o 
   1  32   1      650.04      642.17     68.79 o 
   2  32   1     1830.65     1805.37     90.68 o 
   3  32   1      298.25      241.61     59.88 o 
   4  32   1     1166.10     1047.72     77.99 o 
   5  32   1     3360.24     3129.33    174.13 o 
   6  32   1      898.70      988.52     98.16 o 
   7  32   1        9.01       22.54     73.81 o 
  -8  33   1      271.79      196.94     79.31 o 
  -7  33   1     3239.54     3216.57    145.68 o 
  -6  33   1     1436.61     1343.63     85.50 o 
  -5  33   1        1.83       42.53     55.39 o 
  -4  33   1     1753.44     1754.76     97.63 o 
  -3  33   1     1490.85     1427.31     84.67 o 
  -2  33   1       66.17       63.25     56.59 o 
  -1  33   1     2825.26     2962.26    109.90 o 
   0  33   1     4371.88     4395.30    127.92 o 
   1  33   1      238.95      354.18     64.52 o 
   2  33   1      381.31      372.02     64.42 o 
   3  33   1     3253.98     3365.46    116.52 o 
   4  33   1      735.66      741.85     72.38 o 
   5  33   1       57.74      128.98     73.90 o 
   6  33   1     2341.38     2601.60    145.17 o 
   7  33   1     1725.64     1785.99    120.17 o 
  -7  34   1       34.06      -14.57     76.30 o 
  -6  34   1      277.98      294.92     66.85 o 
  -5  34   1      497.53      509.93     93.76 o 
  -4  34   1      287.14      180.85     63.14 o 
  -3  34   1       68.94       79.95     71.33 o 
  -2  34   1     1100.19     1060.99     81.20 o 
  -1  34   1      747.28      893.83     76.98 o 
   0  34   1      196.60      324.57     62.28 o 
   1  34   1      937.97     1065.14     80.62 o 
   2  34   1       69.84      118.62     58.85 o 
   3  34   1      225.08      297.60     63.04 o 
   4  34   1      127.42      101.58     55.26 o 
   5  34   1      684.11      793.65    107.49 o 
   6  34   1      288.91      437.08     89.36 o 
  -6  35   1      310.70      393.92     70.98 o 
  -5  35   1        0.01       14.34     56.99 o 
  -4  35   1       18.75       10.99     58.88 o 
  -3  35   1      100.90      169.33     58.73 o 
  -2  35   1       76.51       96.94     93.25 o 
  -1  35   1      187.15      172.03     63.13 o 
   0  35   1      765.66      751.17    105.25 o 
   1  35   1       12.97       60.47     57.54 o 
   2  35   1       13.41       26.16     57.50 o 
   3  35   1      212.95      353.28     75.61 o 
   4  35   1      718.32      772.22     78.59 o 
   5  35   1      141.56       61.95     80.40 o 
  -5  36   1     2605.55     2829.59    116.55 o 
  -4  36   1      228.75      195.78     67.18 o 
  -3  36   1     1171.10     1192.48     85.66 o 
  -2  36   1     2069.00     2041.73    101.61 o 
  -1  36   1      656.91      679.41     90.95 o 
   0  36   1      116.53       81.28     61.91 o 
   1  36   1     1051.36     1105.84     85.92 o 
   2  36   1     1268.40     1216.64     87.60 o 
   3  36   1       11.12       51.07     60.39 o 
   4  36   1     3329.11     3120.43    157.43 o 
  -4  37   1     2503.93     2640.83    153.38 o 
  -3  37   1     4021.71     4105.41    135.28 o 
  -2  37   1      429.10      316.78     70.65 o 
  -1  37   1      730.79      619.83     77.73 o 
   0  37   1     3933.27     3897.21    133.24 o 
   1  37   1     1512.03     1701.19     99.33 o 
   2  37   1      825.89      955.10     95.39 o 
   3  37   1     4637.25     4586.90    141.58 o 
  -3  38   1      604.85      705.14     80.60 o 
  -2  38   1     1028.52      998.48     87.37 o 
  -1  38   1      725.60      761.74     81.94 o 
   0  38   1        8.81       80.00     66.32 o 
   1  38   1     1440.96     1451.34     96.61 o 
   2  38   1     1342.06     1377.18    102.85 o 
 -14   0   2     7320.40     7608.41    241.50 o 
 -13   0   2     9548.38     9205.39    257.99 o 
 -12   0   2     5844.58     5895.39    197.56 o 
 -11   0   2      534.38      545.09     82.34 o 
 -10   0   2     4760.16     5180.37    217.82 o 
  -9   0   2     2222.40     2356.96     92.05 o 
  -8   0   2     2842.71     2937.70     95.10 o 
  -7   0   2    26651.38    26804.16    495.01 o 
  -6   0   2    10518.02    10413.88    165.01 o 
  -5   0   2       13.28       39.22     23.07 o 
  -4   0   2    13841.97    13541.73    200.23 o 
  -3   0   2    81597.30    88361.66   1022.56 o 
  -2   0   2     1063.59     1086.09     32.43 o 
  -1   0   2    49503.92    52791.14    617.06 o 
   0   0   2     2121.13     1837.41     43.59 o 
   1   0   2       58.88       28.35     17.83 o 
   2   0   2    12804.96    13686.48    185.37 o 
   3   0   2    57106.77    57539.34    684.37 o 
   4   0   2     3973.00     3874.00     81.92 o 
   5   0   2    17567.65    18093.77    249.63 o 
   6   0   2    18982.00    18828.28    317.02 o 
   7   0   2     2789.62     2863.32    119.74 o 
   8   0   2     7823.25     7387.03    199.58 o 
   9   0   2     3113.19     2722.14    136.49 o 
  10   0   2     1539.86     1704.82    117.64 o 
  11   0   2        0.07       28.90     77.24 o 
  12   0   2     2022.03     2151.15    146.54 o 
 -14   1   2      684.21      825.58     76.63 o 
 -13   1   2      281.53      348.90     61.33 o 
 -12   1   2     7757.64     7959.62    161.20 o 
 -11   1   2     4597.83     4658.34    118.02 o 
 -10   1   2        1.61      -53.75     26.87 o 
  -9   1   2     3309.07     3359.21     69.77 o 
  -8   1   2     6115.58     6125.62     87.45 o 
  -7   1   2       18.59       44.31     23.06 o 
  -6   1   2     7579.16     7832.65     95.17 o 
  -5   1   2    11199.05    11299.14    127.17 o 
  -4   1   2      657.62      698.09     26.53 o 
  -3   1   2    27518.99    29696.53    255.44 o 
  -2   1   2    78403.18    87072.97    781.30 o 
  -1   1   2     8189.65     8642.60     89.40 o 
   0   1   2      160.33      143.70     12.66 o 
   1   1   2     7115.42     6971.23     82.34 o 
   2   1   2     5921.07     5861.22     68.09 o 
   3   1   2       69.86       38.14     15.22 o 
   4   1   2    19771.56    19886.08    187.57 o 
   5   1   2     5012.33     5052.55     80.58 o 
   6   1   2      479.30      520.73     21.98 o 
   7   1   2    13099.73    12457.90    185.97 o 
   8   1   2     8059.39     7804.94    145.92 o 
   9   1   2      443.00      336.03     54.48 o 
  10   1   2      819.12      862.09     73.14 o 
  11   1   2     1410.98     1279.66     81.56 o 
  12   1   2     1482.94     1382.61     88.28 o 
 -14   2   2      840.37      815.62     76.69 o 
 -13   2   2        4.40       37.46     54.03 o 
 -12   2   2     1299.76     1220.62     74.44 o 
 -11   2   2      394.79      441.14     55.82 o 
 -10   2   2       70.46       61.40     30.28 o 
  -9   2   2      263.22      292.82     32.18 o 
  -8   2   2       47.46        3.28     24.02 o 
  -7   2   2        0.68       -9.13     21.81 o 
  -6   2   2       64.69       62.59     25.06 o 
  -5   2   2       55.52       57.74     17.01 o 
  -4   2   2       32.54       55.17     14.48 o 
  -3   2   2    18848.85    20717.97    169.18 o 
  -2   2   2      540.45      526.96     24.93 o 
  -1   2   2     1506.78     1439.18     38.82 o 
   0   2   2        3.74      -21.17     10.58 o 
   1   2   2     1616.59     1662.64     31.58 o 
   2   2   2       13.63        6.31     12.41 o 
   3   2   2     2743.30     3070.96     51.25 o 
   4   2   2     2288.97     2466.38     46.30 o 
   5   2   2     4324.09     4620.96     80.02 o 
   6   2   2        1.74       -5.58     20.86 o 
   7   2   2      980.02     1104.98     41.90 o 
   8   2   2      557.39      580.44     53.88 o 
   9   2   2       38.73       25.80     49.05 o 
  10   2   2      192.54       93.43     52.54 o 
  11   2   2       26.61        5.07     51.92 o 
  12   2   2        7.64       -2.84     58.17 o 
 -14   3   2      340.04      441.00     67.53 o 
 -13   3   2      540.66      522.70     66.49 o 
 -12   3   2      134.80      110.54     54.48 o 
 -11   3   2      130.05      138.27     49.18 o 
 -10   3   2       47.77      113.30     29.77 o 
  -9   3   2     1066.11     1100.90     52.02 o 
  -8   3   2     3225.64     3157.01     62.52 o 
  -7   3   2       96.07       77.55     25.03 o 
  -6   3   2     5427.34     5726.92     78.92 o 
  -5   3   2     1103.26     1052.30     30.78 o 
  -4   3   2     6967.03     7181.72     79.67 o 
  -3   3   2     5844.97     5780.37     64.75 o 
  -2   3   2     8733.02     9619.98    105.07 o 
  -1   3   2       63.62       92.16      9.21 o 
   0   3   2      559.20      631.52     19.78 o 
   1   3   2      209.99      289.24     16.21 o 
   2   3   2     1698.64     1663.55     35.78 o 
   3   3   2      399.61      433.03     41.90 o 
   4   3   2    12408.09    12990.46    133.22 o 
   5   3   2    11482.75    11494.04    122.10 o 
   6   3   2      571.24      556.47     32.57 o 
   7   3   2       11.14       21.67     22.48 o 
   8   3   2      165.78       91.74     42.96 o 
   9   3   2      942.88      897.10     66.45 o 
  10   3   2      620.85      647.17     93.02 o 
  11   3   2      698.63      687.62     70.61 o 
  12   3   2      452.79      522.68     72.41 o 
 -14   4   2     1430.82     1461.00    114.20 o 
 -13   4   2     2407.50     2694.03    129.56 o 
 -12   4   2        3.26       39.14     50.92 o 
 -11   4   2      907.46      953.33     71.77 o 
 -10   4   2     4029.61     4099.22    101.43 o 
  -9   4   2     1397.90     1365.11     46.61 o 
  -8   4   2      677.35      731.85     35.26 o 
  -7   4   2    43284.07    43914.17    387.48 o 
  -6   4   2    12274.76    12971.79    137.28 o 
  -5   4   2     3574.71     3861.55     57.47 o 
  -4   4   2    37984.84    38597.56    330.95 o 
  -3   4   2    11791.63    11435.88    101.04 o 
  -2   4   2     1092.28     1217.18     31.01 o 
  -1   4   2     6993.13     7056.32     78.48 o 
   0   4   2    17442.23    16849.11    152.82 o 
   1   4   2     4116.43     4246.11     53.81 o 
   2   4   2    20762.98    21732.97    196.46 o 
   3   4   2    41825.48    42634.22    366.53 o 
   4   4   2     6941.51     7029.52     85.96 o 
   5   4   2        8.02       14.11     22.03 o 
   6   4   2    11300.31    11172.36    142.45 o 
   7   4   2     8644.19     8351.14    155.87 o 
   8   4   2        0.46      -18.12     41.13 o 
   9   4   2     4897.33     4761.00    120.59 o 
  10   4   2     1770.03     1958.14    102.81 o 
  11   4   2        0.60        8.44     52.29 o 
  12   4   2     3669.65     3694.53    139.11 o 
 -14   5   2      665.02      708.50     90.25 o 
 -13   5   2      261.79      319.44     61.87 o 
 -12   5   2     2382.21     2428.68    115.95 o 
 -11   5   2     1067.44     1070.01     66.77 o 
 -10   5   2      236.64      262.00     40.29 o 
  -9   5   2     6137.62     5915.87    132.55 o 
  -8   5   2     5025.69     5206.05     80.39 o 
  -7   5   2      683.33      651.93     32.43 o 
  -6   5   2     7730.76     7656.41     95.00 o 
  -5   5   2    12804.18    12910.24    131.37 o 
  -4   5   2      485.95      488.64     33.61 o 
  -3   5   2      984.11     1023.18     25.92 o 
  -2   5   2     1665.90     1379.72     29.32 o 
  -1   5   2     4402.81     4479.39     47.60 o 
   0   5   2     5831.02     5745.56     69.82 o 
   1   5   2     8467.40     8191.73     86.49 o 
   2   5   2    12831.86    13393.91    130.75 o 
   3   5   2       46.66       50.49     16.70 o 
   4   5   2     4083.62     3932.44     60.71 o 
   5   5   2      467.84      434.80     30.97 o 
   6   5   2      543.61      551.34     34.12 o 
   7   5   2       85.20       95.72     25.53 o 
   8   5   2     6200.04     5859.70    128.10 o 
   9   5   2      808.09      723.67     63.71 o 
  10   5   2      323.77      450.38     60.49 o 
  11   5   2      891.82      880.11     74.98 o 
  12   5   2      578.52      691.34     74.87 o 
 -14   6   2       83.29      100.41     60.29 o 
 -13   6   2      864.01      922.47     73.47 o 
 -12   6   2        6.59      -37.35     49.32 o 
 -11   6   2     1564.28     1539.45     66.98 o 
 -10   6   2      345.25      390.70     44.32 o 
  -9   6   2      573.83      543.53     35.01 o 
  -8   6   2      540.31      541.80     32.55 o 
  -7   6   2     4258.96     4186.86     68.54 o 
  -6   6   2        8.80       36.77     23.08 o 
  -5   6   2      490.78      559.26     28.49 o 
  -4   6   2     2447.48     2670.23     44.45 o 
  -3   6   2     8267.20     8613.63    101.60 o 
  -2   6   2       68.92       93.92     10.84 o 
  -1   6   2     2905.83     2861.11     44.56 o 
   0   6   2     1128.68     1131.59     26.88 o 
   1   6   2      469.60      417.31     19.56 o 
   2   6   2    16069.31    17315.97    162.88 o 
   3   6   2     5186.19     5397.47     69.70 o 
   4   6   2       34.53       52.90     19.48 o 
   5   6   2        1.44      -10.05     22.25 o 
   6   6   2      193.58      160.90     27.88 o 
   7   6   2       51.42        8.87     28.34 o 
   8   6   2       89.28      152.68     44.89 o 
   9   6   2     1152.71     1066.56     68.89 o 
  10   6   2      709.40      727.23     67.34 o 
  11   6   2       40.01       61.15     53.14 o 
  12   6   2      922.30      955.00     94.14 o 
 -14   7   2       75.33       66.42     59.88 o 
 -13   7   2       80.78       20.80     52.12 o 
 -12   7   2      604.47      702.21     65.60 o 
 -11   7   2      266.54      263.35     42.54 o 
 -10   7   2       46.71       63.63     38.90 o 
  -9   7   2     1076.14     1079.32     42.38 o 
  -8   7   2      109.74      146.15     26.50 o 
  -7   7   2      578.52      641.92     32.67 o 
  -6   7   2     7442.87     7590.16     94.78 o 
  -5   7   2     7332.96     7567.60     90.22 o 
  -4   7   2      690.59      722.50     26.10 o 
  -3   7   2      407.45      484.88     20.05 o 
  -2   7   2      827.19      919.85     25.45 o 
  -1   7   2      212.04      203.62     14.63 o 
   0   7   2     1244.09     1219.67     28.38 o 
   1   7   2     3426.68     3551.21     50.07 o 
   2   7   2      855.27     1034.53     29.93 o 
   3   7   2     1243.83     1332.71     35.71 o 
   4   7   2       96.13       41.56     19.57 o 
   5   7   2     1224.63     1257.32     44.83 o 
   6   7   2      902.52      915.57     41.77 o 
   7   7   2      562.13      574.00     41.43 o 
   8   7   2       12.25       35.06     42.57 o 
   9   7   2      244.81      254.27     54.32 o 
  10   7   2      255.09      258.19     56.45 o 
  11   7   2       14.22       94.23     55.39 o 
  12   7   2      540.90      648.56     75.38 o 
 -14   8   2      889.57      946.64     95.99 o 
 -13   8   2     1802.78     1974.85     92.91 o 
 -12   8   2      278.34      278.90     57.93 o 
 -11   8   2     2101.08     2181.96     75.05 o 
 -10   8   2     4914.43     4757.62    100.57 o 
  -9   8   2     1711.95     1626.27     49.14 o 
  -8   8   2      102.71       90.21     27.49 o 
  -7   8   2     2709.38     2348.25     66.28 o 
  -6   8   2     2297.77     2221.22     50.56 o 
  -5   8   2       10.41       38.20     20.85 o 
  -4   8   2     9296.90     8822.46     97.13 o 
  -3   8   2    10090.29     9889.22    102.50 o 
  -2   8   2     3918.52     4210.06     54.15 o 
  -1   8   2     2769.63     2638.67     40.81 o 
   0   8   2    12722.20    11882.91    116.55 o 
   1   8   2     4375.10     4269.11     61.06 o 
   2   8   2     6212.61     6005.06     73.57 o 
   3   8   2     4444.60     3801.51     59.85 o 
   4   8   2     2600.55     2517.28     48.28 o 
   5   8   2      692.56      729.58     41.66 o 
   6   8   2     5862.88     5767.39     97.27 o 
   7   8   2     4173.17     4083.60    114.69 o 
   8   8   2      278.17      267.24     35.23 o 
   9   8   2     3787.24     3619.86    117.64 o 
  10   8   2     2358.91     2382.01    160.50 o 
  11   8   2       71.83       77.28     76.69 o 
  12   8   2      626.89      580.70     74.15 o 
 -14   9   2      563.93      683.77     75.97 o 
 -13   9   2      511.52      520.69     74.20 o 
 -12   9   2     3682.34     3761.19    114.96 o 
 -11   9   2     1286.63     1373.56     82.07 o 
 -10   9   2       37.56       10.67     37.69 o 
  -9   9   2     8192.33     8153.65    130.02 o 
  -8   9   2     4861.06     4648.15     78.03 o 
  -7   9   2     1447.51     1478.44     43.45 o 
  -6   9   2      623.99      507.81     29.18 o 
  -5   9   2     6963.96     6376.61     84.56 o 
  -4   9   2     6592.63     6577.14     80.31 o 
  -3   9   2     2221.20     2076.18     40.11 o 
  -2   9   2    20793.52    20749.55    219.63 o 
  -1   9   2     1351.47     1401.33     31.35 o 
   0   9   2     3873.77     3770.15     57.81 o 
   1   9   2    12353.32    11751.83    118.34 o 
   2   9   2     7079.33     7092.56     83.46 o 
   3   9   2     1597.65     1722.82     44.74 o 
   4   9   2     7782.79     7376.44     90.85 o 
   5   9   2    13589.94    13296.29    141.51 o 
   6   9   2       13.84      -37.09     25.68 o 
   7   9   2     1160.20     1179.54     50.70 o 
   8   9   2     6622.62     6618.93    162.97 o 
   9   9   2     2616.07     2523.03     94.64 o 
  10   9   2     1028.75      996.40    125.79 o 
  11   9   2     4310.70     3985.15    126.85 o 
  12   9   2     1370.35     1454.46     91.81 o 
 -14  10   2     1883.71     1849.04    113.50 o 
 -13  10   2     2139.19     2391.74    100.27 o 
 -12  10   2        2.30       40.31     48.58 o 
 -11  10   2      939.80      922.71     56.70 o 
 -10  10   2     1232.92     1315.98     60.88 o 
  -9  10   2      192.46      185.39     36.76 o 
  -8  10   2     1143.41     1154.71     43.34 o 
  -7  10   2     2317.24     2314.28     79.77 o 
  -6  10   2     2874.16     2774.72     55.98 o 
  -5  10   2     2590.02     2814.24     56.14 o 
  -4  10   2      573.84      543.06     26.69 o 
  -3  10   2      902.19      829.71     27.56 o 
  -2  10   2        1.23        4.08     25.39 o 
  -1  10   2    11106.04    11233.37    113.01 o 
   0  10   2     5478.64     5306.70     64.80 o 
   1  10   2      284.77      328.28     33.73 o 
   2  10   2      808.80      775.13     39.59 o 
   3  10   2     3361.46     3286.04     57.39 o 
   4  10   2        3.35       14.53     18.95 o 
   5  10   2      334.21      455.22     25.44 o 
   6  10   2      494.81      526.55     38.01 o 
   7  10   2     2381.11     2274.48     67.10 o 
   8  10   2      166.28      187.57     35.08 o 
   9  10   2     2208.04     2174.38     89.71 o 
  10  10   2      372.83      303.97     58.38 o 
  11  10   2      596.17      605.78     69.54 o 
  12  10   2      183.51       67.74     66.12 o 
 -14  11   2       39.29       55.70     61.13 o 
 -13  11   2        4.89       17.79     53.04 o 
 -12  11   2        0.22       22.10     49.50 o 
 -11  11   2       70.19       69.38     40.92 o 
 -10  11   2       50.68       74.59     40.93 o 
  -9  11   2       20.28        2.05     24.93 o 
  -8  11   2      171.46      150.38     34.11 o 
  -7  11   2       10.30      -20.05     22.82 o 
  -6  11   2     1945.14     1873.64     48.43 o 
  -5  11   2      606.74      637.86     36.08 o 
  -4  11   2       12.83      -29.04     21.67 o 
  -3  11   2     2499.27     2800.86     60.32 o 
  -2  11   2      204.22      233.61     27.61 o 
  -1  11   2      231.86      254.94     24.75 o 
   0  11   2      528.19      586.79     18.34 o 
   1  11   2      924.15      987.75     40.09 o 
   2  11   2       99.93      176.58     22.51 o 
   3  11   2     1077.78     1053.37     35.09 o 
   4  11   2       12.69       39.62     20.02 o 
   5  11   2       40.38       68.43     21.91 o 
   6  11   2      597.28      648.44     41.97 o 
   7  11   2      716.38      706.68     46.11 o 
   8  11   2       12.61       -7.50     30.29 o 
   9  11   2        2.17       71.99     50.70 o 
  10  11   2       12.64       35.30     50.65 o 
  11  11   2       48.55        6.87     54.17 o 
  12  11   2       65.45       37.84     64.58 o 
 -14  12   2     1921.73     1775.78    155.10 o 
 -13  12   2     1078.96     1137.96     79.39 o 
 -12  12   2     1265.34     1189.85     77.10 o 
 -11  12   2     1400.40     1416.72     65.86 o 
 -10  12   2     7327.46     7227.65    126.47 o 
  -9  12   2     1533.35     1562.88     69.93 o 
  -8  12   2     3681.53     3621.85     70.96 o 
  -7  12   2     5321.98     5369.38     83.03 o 
  -6  12   2     7688.70     7462.00     97.42 o 
  -5  12   2       64.03       60.67     26.02 o 
  -4  12   2    10926.00    10602.24    118.29 o 
  -3  12   2    15796.62    16086.01    158.53 o 
  -2  12   2       13.16      -15.11     15.61 o 
  -1  12   2    23995.81    24589.74    222.54 o 
   0  12   2     8710.25     8558.97     83.13 o 
   1  12   2     1213.13     1240.77     30.96 o 
   2  12   2     5846.03     5878.87     77.49 o 
   3  12   2    14826.18    15355.43    156.82 o 
   4  12   2     4123.32     4063.08     65.45 o 
   5  12   2     9437.49     9444.23    113.03 o 
   6  12   2     6825.99     6664.21    109.07 o 
   7  12   2     1725.21     1744.21     71.91 o 
   8  12   2      443.43      375.45     42.28 o 
   9  12   2     1802.80     1773.40     83.06 o 
  10  12   2     2611.76     2625.84    101.12 o 
  11  12   2       14.43       22.16     55.10 o 
  12  12   2     2430.22     2522.61    111.30 o 
 -14  13   2     1702.64     1698.93     96.61 o 
 -13  13   2      144.81      140.43     57.90 o 
 -12  13   2     9634.58     9364.89    191.30 o 
 -11  13   2     3242.79     3211.89     94.05 o 
 -10  13   2      262.27      357.95     53.87 o 
  -9  13   2     4033.65     4029.75     78.72 o 
  -8  13   2    10525.47    10368.88    129.65 o 
  -7  13   2        0.35      -15.39     23.30 o 
  -6  13   2     4643.81     4385.64     79.97 o 
  -5  13   2    16521.23    16066.10    165.12 o 
  -4  13   2     1428.25     1346.88     40.98 o 
  -3  13   2     6226.64     6303.57     83.07 o 
  -2  13   2    33150.12    33686.05    298.11 o 
  -1  13   2     6424.09     6318.36     76.21 o 
   0  13   2       16.39       -3.16     24.43 o 
   1  13   2    33825.56    34172.80    330.09 o 
   2  13   2     2804.56     2548.27     48.95 o 
   3  13   2     3128.20     3313.35     73.15 o 
   4  13   2     7296.43     7174.95     92.85 o 
   5  13   2    13915.59    13911.46    188.97 o 
   6  13   2       54.13       50.11     31.32 o 
   7  13   2     5161.08     4847.52     97.09 o 
   8  13   2     5240.09     5129.06    104.79 o 
   9  13   2      415.83      584.10     62.42 o 
  10  13   2     1614.98     1733.77     86.74 o 
  11  13   2     6215.91     5999.72    276.70 o 
  12  13   2     1534.46     1587.97     95.47 o 
 -13  14   2     1389.60     1519.24     86.56 o 
 -12  14   2      934.83      836.57     74.21 o 
 -11  14   2     2011.26     2122.05     77.88 o 
 -10  14   2     3414.64     3367.85    126.82 o 
  -9  14   2      337.14      378.13     45.50 o 
  -8  14   2     1026.20      994.42     66.99 o 
  -7  14   2     2970.16     2969.88     64.05 o 
  -6  14   2     6619.90     6471.85     91.67 o 
  -5  14   2     2495.80     2526.22     53.74 o 
  -4  14   2     3167.08     3038.64     57.22 o 
  -3  14   2     8882.42     9151.76    106.15 o 
  -2  14   2       91.39       92.71     21.46 o 
  -1  14   2     8242.59     8664.93     91.52 o 
   0  14   2     8226.55     8021.99    110.16 o 
   1  14   2      747.87      743.40     39.62 o 
   2  14   2      804.14      800.22     40.22 o 
   3  14   2     5469.15     5411.81     76.10 o 
   4  14   2      266.25      310.86     26.15 o 
   5  14   2      123.27      157.95     23.98 o 
   6  14   2     2911.48     2813.53     71.94 o 
   7  14   2     6358.39     5999.83    110.64 o 
   8  14   2      551.62      498.58     46.85 o 
   9  14   2     1647.77     1583.52     81.00 o 
  10  14   2     1656.10     1785.90     88.18 o 
  11  14   2       44.00      151.07     58.89 o 
  12  14   2     1819.14     1844.67    138.76 o 
 -13  15   2        0.21      -49.63     54.58 o 
 -12  15   2      200.02      306.08     49.83 o 
 -11  15   2      697.09      767.28     58.82 o 
 -10  15   2       39.91       35.58     41.79 o 
  -9  15   2      126.69      209.96     33.73 o 
  -8  15   2      380.18      387.58     47.09 o 
  -7  15   2      394.18      402.48     39.67 o 
  -6  15   2       24.29       57.36     26.54 o 
  -5  15   2      370.12      395.48     28.82 o 
  -4  15   2      301.92      290.79     26.01 o 
  -3  15   2     1065.75     1150.32     54.74 o 
  -2  15   2     5938.64     6247.18     81.53 o 
  -1  15   2      639.12      655.93     40.65 o 
   0  15   2       59.72       15.75     27.50 o 
   1  15   2      945.28      823.67     39.11 o 
   2  15   2      733.78      729.60     27.10 o 
   3  15   2     1473.32     1511.26     40.42 o 
   4  15   2        6.70      -15.61     20.36 o 
   5  15   2        0.18      -11.96     24.87 o 
   6  15   2       32.68      -16.03     30.76 o 
   7  15   2      560.49      486.04     45.08 o 
   8  15   2      923.23      836.02     53.41 o 
   9  15   2      206.59      305.95     55.30 o 
  10  15   2       68.14      -26.78     52.41 o 
  11  15   2        0.91        0.83     61.70 o 
 -13  16   2     1301.62     1435.31    117.82 o 
 -12  16   2      233.90      301.30     49.97 o 
 -11  16   2      273.71      216.64     49.33 o 
 -10  16   2     2760.87     2762.75     85.06 o 
  -9  16   2      508.69      562.27     61.51 o 
  -8  16   2      701.86      661.15     40.25 o 
  -7  16   2     3120.71     3020.48     66.10 o 
  -6  16   2     5975.67     6005.36     89.96 o 
  -5  16   2       37.28       14.27     23.23 o 
  -4  16   2    10808.27    10850.59    144.24 o 
  -3  16   2     1425.50     1356.63     40.40 o 
  -2  16   2      199.34      218.65     21.53 o 
  -1  16   2     3343.86     3183.68     67.29 o 
   0  16   2     9370.49     9037.73    121.83 o 
   1  16   2      514.53      513.99     34.99 o 
   2  16   2     3599.75     3408.33     72.04 o 
   3  16   2     2747.09     2640.54     61.77 o 
   4  16   2      859.76      796.11     34.22 o 
   5  16   2     1713.31     1638.96     46.92 o 
   6  16   2     3620.30     3652.93     83.65 o 
   7  16   2     1068.55     1113.74     73.27 o 
   8  16   2      300.77      242.86     43.93 o 
   9  16   2     2441.23     2401.31     78.39 o 
  10  16   2     1291.48     1300.35     79.70 o 
  11  16   2       29.66       32.81     70.06 o 
 -13  17   2      410.31      465.20     82.77 o 
 -12  17   2     2103.95     2284.58     96.42 o 
 -11  17   2     1916.24     2133.67     79.25 o 
 -10  17   2      277.62      231.98     46.97 o 
  -9  17   2     3623.66     3665.42     92.77 o 
  -8  17   2     4209.29     4219.91     82.55 o 
  -7  17   2      112.37      110.00     28.86 o 
  -6  17   2    10621.33    10510.51    129.51 o 
  -5  17   2    17050.63    16752.27    176.66 o 
  -4  17   2      703.40      702.65     33.06 o 
  -3  17   2     1655.02     1646.80     43.37 o 
  -2  17   2     5052.78     4733.12    113.50 o 
  -1  17   2     9400.37     9324.86    125.10 o 
   0  17   2     3083.28     2871.87     64.28 o 
   1  17   2    15387.55    15440.73    182.33 o 
   2  17   2     5188.98     4833.31     87.74 o 
   3  17   2     1208.38     1136.35     35.28 o 
   4  17   2     1871.43     1754.72     71.72 o 
   5  17   2     7821.09     7459.92    125.23 o 
   6  17   2     1367.90     1398.41     57.14 o 
   7  17   2      274.72      239.50     41.78 o 
   8  17   2     4387.55     4411.07    102.52 o 
   9  17   2      132.40      141.63     39.83 o 
  10  17   2      921.95      995.14     94.92 o 
  11  17   2     2665.29     2702.21    135.83 o 
 -13  18   2     1049.89     1239.13     84.73 o 
 -12  18   2        4.00        7.57     44.08 o 
 -11  18   2     2365.41     2355.63     85.07 o 
 -10  18   2     8577.93     8272.10    143.43 o 
  -9  18   2      739.34      784.37     55.36 o 
  -8  18   2      835.63      818.05     44.98 o 
  -7  18   2     3963.13     3979.71     78.01 o 
  -6  18   2       37.04       21.81     26.99 o 
  -5  18   2       48.44       47.33     25.22 o 
  -4  18   2     5118.79     5262.45     79.86 o 
  -3  18   2    11611.91    11400.73    166.68 o 
  -2  18   2       53.74       96.57     18.78 o 
  -1  18   2     6815.24     6763.91    103.27 o 
   0  18   2    11807.55    11678.50    148.58 o 
   1  18   2     1147.26     1169.97     45.94 o 
   2  18   2     1611.72     1608.11     54.22 o 
   3  18   2    10397.59    10062.73    116.87 o 
   4  18   2      131.78      110.44     22.90 o 
   5  18   2     1185.03     1173.54     49.85 o 
   6  18   2     6509.41     6211.40    119.11 o 
   7  18   2      589.54      600.51     48.39 o 
   8  18   2      240.19      250.79     55.69 o 
   9  18   2     1501.50     1548.68     81.54 o 
  10  18   2     3532.11     3226.09    188.17 o 
  11  18   2        1.27        3.59     71.93 o 
 -13  19   2      159.50      138.78     59.32 o 
 -12  19   2      107.27      128.86     48.44 o 
 -11  19   2      259.33      304.47     56.95 o 
 -10  19   2      188.55      114.43     48.05 o 
  -9  19   2        3.83      -46.93     38.79 o 
  -8  19   2     1135.69     1149.38     50.26 o 
  -7  19   2     1304.01     1287.28     49.07 o 
  -6  19   2       81.82       60.21     28.00 o 
  -5  19   2       36.60       51.84     25.82 o 
  -4  19   2     1107.40     1099.33     40.22 o 
  -3  19   2        2.20      -18.65     21.75 o 
  -2  19   2      232.05      306.21     22.57 o 
  -1  19   2     1692.50     1602.78     51.29 o 
   0  19   2      819.38      865.22     42.30 o 
   1  19   2     1644.69     1762.62     56.60 o 
   2  19   2     3383.32     3324.71     75.31 o 
   3  19   2       97.25       95.92     31.38 o 
   4  19   2      347.68      306.23     36.74 o 
   5  19   2      366.68      380.38     39.01 o 
   6  19   2      262.86      300.05     53.69 o 
   7  19   2      995.64     1079.20     71.30 o 
   8  19   2      764.11      774.52     67.69 o 
   9  19   2      102.69      149.52     51.42 o 
  10  19   2      447.69      466.44     83.00 o 
  11  19   2      353.85      425.26     88.12 o 
 -12  20   2      156.39      157.32     50.90 o 
 -11  20   2      552.60      685.51     65.05 o 
 -10  20   2       58.45       57.31     61.24 o 
  -9  20   2      175.12      169.19     44.39 o 
  -8  20   2     1512.39     1465.77     77.32 o 
  -7  20   2      256.31      339.71     36.78 o 
  -6  20   2        9.45      -13.35     28.14 o 
  -5  20   2      198.56      169.98     28.98 o 
  -4  20   2      719.46      810.60     44.50 o 
  -3  20   2     4085.11     4050.06     68.66 o 
  -2  20   2     1187.57     1145.19     47.68 o 
  -1  20   2        3.61       10.29     26.75 o 
   0  20   2     3522.17     3411.86     75.01 o 
   1  20   2       35.75       35.01     28.83 o 
   2  20   2     2126.81     2084.21     73.56 o 
   3  20   2        7.64       56.96     32.09 o 
   4  20   2     1231.73     1223.81     53.30 o 
   5  20   2      162.46      101.51     35.37 o 
   6  20   2      457.81      473.94     55.33 o 
   7  20   2      198.21      102.37     51.87 o 
   8  20   2      143.48      102.05     59.10 o 
   9  20   2      115.90      162.68     52.55 o 
  10  20   2      237.76      291.74     79.33 o 
 -12  21   2     1048.10     1219.63     72.31 o 
 -11  21   2     3978.76     3954.89    105.38 o 
 -10  21   2       35.84       54.70     43.84 o 
  -9  21   2     4709.89     4726.43    107.30 o 
  -8  21   2      696.26      728.53     45.43 o 
  -7  21   2       56.45       32.98     32.07 o 
  -6  21   2      271.90      309.70     35.79 o 
  -5  21   2     5780.06     5597.21     89.53 o 
  -4  21   2     1922.20     1955.86     60.62 o 
  -3  21   2      224.80      200.16     24.43 o 
  -2  21   2     7555.65     7338.95    145.26 o 
  -1  21   2     3696.20     3763.65     80.28 o 
   0  21   2     4691.72     4520.65     88.34 o 
   1  21   2     7986.92     7591.83    118.32 o 
   2  21   2     2658.82     2703.07     78.10 o 
   3  21   2      468.10      480.75     41.35 o 
   4  21   2     6205.13     6119.14    110.19 o 
   5  21   2     4301.32     4353.51     94.83 o 
   6  21   2       10.31        6.91     45.98 o 
   7  21   2     2361.74     2194.49     89.55 o 
   8  21   2     5065.14     4600.13    126.12 o 
   9  21   2      820.74      865.63     84.92 o 
  10  21   2      381.93      405.33     82.65 o 
 -12  22   2       96.97      133.86     61.25 o 
 -11  22   2     1834.17     2043.69     80.50 o 
 -10  22   2     6428.75     6196.40    126.34 o 
  -9  22   2     2518.55     2570.85     83.74 o 
  -8  22   2      369.99      442.64     45.72 o 
  -7  22   2     1914.72     1921.73     60.57 o 
  -6  22   2     2590.55     2600.60     66.65 o 
  -5  22   2      202.42      262.70     31.76 o 
  -4  22   2     7097.08     7113.78    100.60 o 
  -3  22   2     1661.06     1648.41     44.76 o 
  -2  22   2     1670.64     1632.81     56.78 o 
  -1  22   2     2834.39     2859.25     72.28 o 
   0  22   2    10468.98    10143.75    143.07 o 
   1  22   2      318.02      421.21     39.88 o 
   2  22   2      284.08      330.91     46.76 o 
   3  22   2     1559.77     1553.53     59.85 o 
   4  22   2     1280.04     1411.82     77.27 o 
   5  22   2      794.38      946.33     53.68 o 
   6  22   2     5614.20     5234.43    128.93 o 
   7  22   2     1096.44     1097.72     72.09 o 
   8  22   2       58.32       21.22     52.26 o 
   9  22   2     3007.89     3075.03    110.94 o 
  10  22   2     4082.13     4007.18    155.19 o 
 -12  23   2      501.57      547.94     72.33 o 
 -11  23   2      305.18      314.00     74.62 o 
 -10  23   2       56.29       90.04     64.38 o 
  -9  23   2     2827.89     2919.46     87.02 o 
  -8  23   2     4884.22     4916.68     95.20 o 
  -7  23   2      634.37      625.35     43.49 o 
  -6  23   2     3673.20     3716.27     77.97 o 
  -5  23   2     9363.36     9388.53    125.22 o 
  -4  23   2        2.21       -2.87     24.79 o 
  -3  23   2     5615.34     5602.11    102.60 o 
  -2  23   2     2539.03     2365.87     67.34 o 
  -1  23   2     1458.55     1458.45     55.02 o 
   0  23   2      969.62     1085.61     60.02 o 
   1  23   2     7930.83     7738.24    124.66 o 
   2  23   2     1371.81     1329.79     66.87 o 
   3  23   2      225.21      268.22     40.64 o 
   4  23   2     1946.95     1954.32     90.96 o 
   5  23   2     4761.48     4639.14    100.53 o 
   6  23   2      166.64      208.76     54.34 o 
   7  23   2     1848.01     1652.55     82.76 o 
   8  23   2      468.45      407.05     62.81 o 
   9  23   2        7.30       50.65     75.33 o 
  10  23   2     1209.26     1212.74    105.39 o 
 -11  24   2        0.23       -2.26     55.83 o 
 -10  24   2       50.73       69.11     55.24 o 
  -9  24   2      127.08      147.11     44.08 o 
  -8  24   2      120.95       78.15     36.33 o 
  -7  24   2     1069.72      989.49     68.02 o 
  -6  24   2        3.65       40.36     37.70 o 
  -5  24   2        6.29       31.30     28.12 o 
  -4  24   2       78.69       60.83     33.25 o 
  -3  24   2      767.79      805.82     47.26 o 
  -2  24   2        4.76       14.59     31.57 o 
  -1  24   2        0.22       30.03     31.71 o 
   0  24   2       47.14       67.69     36.36 o 
   1  24   2      870.79      857.15     50.05 o 
   2  24   2     1395.58     1294.93     57.53 o 
   3  24   2      746.62      722.23     50.34 o 
   4  24   2       16.65        2.80     37.39 o 
   5  24   2      155.16      140.01     42.01 o 
   6  24   2      185.14      186.64     54.17 o 
   7  24   2      150.57      163.03     54.89 o 
   8  24   2        3.10      109.31     79.64 o 
   9  24   2      493.75      453.63     68.47 o 
 -11  25   2     1977.36     2025.28     98.34 o 
 -10  25   2      162.58      146.56     58.38 o 
  -9  25   2     1358.98     1357.43     80.25 o 
  -8  25   2     3999.22     4273.85    102.73 o 
  -7  25   2      831.55      807.13     46.60 o 
  -6  25   2     2519.08     2557.35     67.76 o 
  -5  25   2     2528.28     2507.89     76.32 o 
  -4  25   2        1.63      -17.73     34.28 o 
  -3  25   2     5294.14     5222.07    103.17 o 
  -2  25   2     6258.68     6411.05    112.73 o 
  -1  25   2     2487.37     2364.55     72.09 o 
   0  25   2      137.95      179.20     37.90 o 
   1  25   2     2507.12     2652.42     78.38 o 
   2  25   2     4344.67     4410.55     96.24 o 
   3  25   2        1.13       52.66     38.81 o 
   4  25   2      656.20      710.93     52.96 o 
   5  25   2     1350.77     1369.16     62.77 o 
   6  25   2       62.75      -52.93     46.47 o 
   7  25   2     2043.21     2161.14    125.62 o 
   8  25   2     2395.16     2335.08    100.65 o 
   9  25   2      615.67      646.62     74.03 o 
 -11  26   2     1823.45     2011.42     99.64 o 
 -10  26   2     3705.08     3898.83    123.96 o 
  -9  26   2      163.48      187.00     69.82 o 
  -8  26   2     1286.95     1407.46     66.34 o 
  -7  26   2     7420.78     7488.10    156.91 o 
  -6  26   2     5742.08     5998.08    139.04 o 
  -5  26   2      766.82      794.38     87.22 o 
  -4  26   2     8535.44     8146.90    144.39 o 
  -3  26   2     1918.08     1931.51     68.10 o 
  -2  26   2      141.84      178.59     38.64 o 
  -1  26   2     4469.94     4295.86     95.13 o 
   0  26   2    14206.11    13579.46    183.69 o 
   1  26   2     1637.81     1479.63     62.34 o 
   2  26   2     1399.85     1412.14     62.34 o 
   3  26   2     9370.86     8812.65    143.81 o 
   4  26   2     2335.51     2221.75     76.75 o 
   5  26   2      738.11      618.02     63.98 o 
   6  26   2     5175.52     4963.22    130.41 o 
   7  26   2     1308.11     1247.64     81.39 o 
   8  26   2      210.34      168.73     61.01 o 
   9  26   2     2991.03     2914.72    176.61 o 
 -10  27   2      216.31      276.16     85.50 o 
  -9  27   2     2018.39     2138.51    158.10 o 
  -8  27   2     2090.48     2146.33    112.34 o 
  -7  27   2      315.46      345.99     70.34 o 
  -6  27   2      611.46      722.54     86.69 o 
  -5  27   2     2597.42     2450.79     97.18 o 
  -4  27   2      229.79      278.19     56.80 o 
  -3  27   2     1318.72     1353.86     60.80 o 
  -2  27   2     3976.97     3947.71     91.87 o 
  -1  27   2     2717.71     2616.11     77.42 o 
   0  27   2      116.30      154.93     39.67 o 
   1  27   2     2874.68     2743.08     99.27 o 
   2  27   2     2107.62     1924.30     71.24 o 
   3  27   2      148.75      146.03     42.21 o 
   4  27   2     3159.13     2993.40     87.14 o 
   5  27   2     2769.18     2785.24    100.84 o 
   6  27   2      339.56      409.58     59.92 o 
   7  27   2     2623.36     2589.46    123.73 o 
   8  27   2     1000.69     1030.61     86.08 o 
 -10  28   2      166.26      123.45     74.26 o 
  -9  28   2      219.92      276.69     74.55 o 
  -8  28   2      113.05      102.21     66.52 o 
  -7  28   2        0.31       61.75     51.63 o 
  -6  28   2       37.62       39.41     50.89 o 
  -5  28   2       59.30       86.31     52.79 o 
  -4  28   2      534.39      507.49     63.01 o 
  -3  28   2       64.03       36.05     51.41 o 
  -2  28   2       13.06       20.05     52.43 o 
  -1  28   2       10.71       30.36     37.80 o 
   0  28   2       12.43      -39.46     43.08 o 
   1  28   2       16.07       51.81     34.01 o 
   2  28   2      530.72      501.96     47.58 o 
   3  28   2      124.31       73.40     42.32 o 
   4  28   2      139.88      130.50     43.05 o 
   5  28   2      359.57      448.45    108.48 o 
   6  28   2      355.96      407.93     63.37 o 
   7  28   2       36.20      -67.05     60.42 o 
   8  28   2       89.63       38.97     61.67 o 
 -10  29   2      627.94      685.63    105.05 o 
  -9  29   2      716.30      680.70     85.71 o 
  -8  29   2     3791.35     3757.77    146.63 o 
  -7  29   2      563.53      633.75     66.13 o 
  -6  29   2     1038.80     1054.19     76.38 o 
  -5  29   2      433.44      504.26     65.90 o 
  -4  29   2      226.44      313.21     60.17 o 
  -3  29   2     3262.82     3287.30    150.40 o 
  -2  29   2     3762.62     3567.25    115.23 o 
  -1  29   2      588.69      506.03     62.87 o 
   0  29   2       11.67       24.22     37.39 o 
   1  29   2     1408.32     1406.08     62.70 o 
   2  29   2     3313.85     3052.73    100.94 o 
   3  29   2      510.39      488.67     48.12 o 
   4  29   2     1464.91     1314.28    130.82 o 
   5  29   2     1267.42     1267.59     78.12 o 
   6  29   2        4.06      -19.02     52.67 o 
   7  29   2     1799.71     1671.86     91.34 o 
   8  29   2      867.00      976.84     83.09 o 
  -9  30   2      730.41      690.56     91.80 o 
  -8  30   2      698.38      826.91     91.84 o 
  -7  30   2     4008.08     4073.05    126.97 o 
  -6  30   2      815.96      820.56     72.95 o 
  -5  30   2      131.26       95.03     70.39 o 
  -4  30   2     2453.35     2575.28    101.66 o 
  -3  30   2     2413.00     2361.81     96.76 o 
  -2  30   2       82.79       61.87     55.86 o 
  -1  30   2     3165.75     3120.75    109.03 o 
   0  30   2     1697.71     1783.00    109.88 o 
   1  30   2      168.04      180.79     57.48 o 
   2  30   2      451.79      475.90     49.03 o 
   3  30   2     4391.85     4230.46    102.13 o 
   4  30   2     1207.58     1210.44     63.98 o 
   5  30   2      345.80      329.55     60.76 o 
   6  30   2     2544.37     2507.19    103.59 o 
   7  30   2      667.41      767.11     75.48 o 
  -9  31   2     1221.29     1308.34    105.13 o 
  -8  31   2     1149.90     1050.89    100.33 o 
  -7  31   2      294.95      316.97     62.67 o 
  -6  31   2     1837.56     1880.34    126.22 o 
  -5  31   2     2731.19     2841.74    135.07 o 
  -4  31   2      324.13      296.78     86.12 o 
  -3  31   2      607.07      503.79     67.99 o 
  -2  31   2     4162.52     4030.12    121.37 o 
  -1  31   2     2302.06     2309.84    115.91 o 
   0  31   2      331.49      372.05     63.92 o 
   1  31   2     3266.20     3371.31    111.71 o 
   2  31   2     3102.20     2998.55    108.96 o 
   3  31   2        8.56       40.04     62.84 o 
   4  31   2     1436.65     1579.99     92.57 o 
   5  31   2     2428.73     2381.83     97.53 o 
   6  31   2      333.64      232.70     61.82 o 
   7  31   2     1539.71     1763.33     96.67 o 
  -8  32   2        1.37       27.70     81.86 o 
  -7  32   2       51.90       55.23     57.21 o 
  -6  32   2       30.79      -17.35     54.84 o 
  -5  32   2        2.25       64.90     55.26 o 
  -4  32   2      340.61      313.01     64.82 o 
  -3  32   2      187.11       99.09     83.69 o 
  -2  32   2      289.86      295.04     64.37 o 
  -1  32   2       21.34       23.51     54.64 o 
   0  32   2        4.61      -65.82     58.77 o 
   1  32   2       79.38      144.66     58.25 o 
   2  32   2      635.08      677.54     69.48 o 
   3  32   2       17.82       60.15     55.58 o 
   4  32   2      136.40      152.59     58.69 o 
   5  32   2       53.03      112.76     87.08 o 
   6  32   2      155.69       98.93     78.49 o 
  -8  33   2      606.27      566.80    100.77 o 
  -7  33   2       17.20       14.96     58.25 o 
  -6  33   2       12.19      -38.37     60.65 o 
  -5  33   2      420.45      373.32     68.12 o 
  -4  33   2      243.89      193.55     64.46 o 
  -3  33   2       14.18       40.42     58.46 o 
  -2  33   2     1150.19     1111.30     94.90 o 
  -1  33   2       65.27      114.90     60.49 o 
   0  33   2       33.58      -41.91     54.62 o 
   1  33   2      411.06      408.57     66.74 o 
   2  33   2     1149.82     1089.01    165.85 o 
   3  33   2      131.44      149.62     58.97 o 
   4  33   2     1232.20     1400.56     87.21 o 
   5  33   2      327.52      367.46     87.28 o 
   6  33   2        2.10      -49.28     76.45 o 
  -7  34   2     2148.04     2079.57    122.51 o 
  -6  34   2     1004.52     1011.29     84.05 o 
  -5  34   2      446.11      426.63     79.83 o 
  -4  34   2     2742.60     2575.10    157.12 o 
  -3  34   2     1859.83     1736.33    127.48 o 
  -2  34   2        6.53       78.83     57.80 o 
  -1  34   2     1456.30     1226.51    134.36 o 
   0  34   2     2623.41     2799.85    110.30 o 
   1  34   2      138.95      118.50     59.73 o 
   2  34   2     2187.06     1978.27    134.91 o 
   3  34   2     1838.18     1919.70    132.77 o 
   4  34   2     1104.80     1189.58    114.94 o 
   5  34   2      473.93      498.62     92.22 o 
  -6  35   2     2223.44     2268.63    107.48 o 
  -5  35   2     5394.20     5829.58    207.84 o 
  -4  35   2      282.33      307.39     68.32 o 
  -3  35   2     1215.24     1182.80    120.18 o 
  -2  35   2     4725.12     4326.34    136.61 o 
  -1  35   2      482.58      468.37     70.39 o 
   0  35   2      123.52      165.38     70.70 o 
   1  35   2     4907.07     4980.67    229.74 o 
   2  35   2     1645.21     1683.27    158.78 o 
   3  35   2      147.14      200.10     64.39 o 
   4  35   2     3204.82     3437.38    168.58 o 
  -5  36   2       19.63       86.73     75.68 o 
  -4  36   2     1038.25      819.51     83.19 o 
  -3  36   2      734.26      628.80     76.78 o 
  -2  36   2       98.92      163.60     64.02 o 
  -1  36   2     1722.43     1800.80     98.53 o 
   0  36   2     1045.48     1211.60     88.21 o 
   1  36   2      137.77      155.15     65.41 o 
   2  36   2      521.43      643.00     75.86 o 
   3  36   2     2036.48     2192.37    108.05 o 
  -4  37   2       25.35      114.01     90.10 o 
  -3  37   2      162.87      150.24     64.93 o 
  -2  37   2      258.66      347.37     72.87 o 
  -1  37   2       10.92       78.50     76.38 o 
   0  37   2       74.02      -47.61     60.96 o 
   1  37   2      157.72       61.10     65.21 o 
   2  37   2      153.97      142.14     67.30 o 
  -2  38   2       37.26       29.68     67.32 o 
  -1  38   2     1605.52     1675.88    105.97 o 
   0  38   2     2596.97     2544.78    116.72 o 
 -15   1   3      156.35      176.69     63.21 o 
 -14   1   3     4574.85     4744.48    205.79 o 
 -13   1   3     4758.26     4704.01    229.01 o 
 -12   1   3      905.73      991.30     68.36 o 
 -11   1   3     7909.27     7890.68    117.10 o 
 -10   1   3     1209.15     1166.16     48.60 o 
  -9   1   3     2026.08     2130.61     64.37 o 
  -8   1   3     2151.85     2186.07     53.66 o 
  -7   1   3     3656.25     3628.98     62.22 o 
  -6   1   3      112.02      124.64     22.58 o 
  -5   1   3     2521.70     2653.11     48.66 o 
  -4   1   3     9940.28    10078.81    114.83 o 
  -3   1   3    10966.92    11680.64    129.76 o 
  -2   1   3       11.86       11.82      8.54 o 
  -1   1   3     1204.89     1152.85     28.66 o 
   0   1   3     6449.60     6352.52     80.44 o 
   1   1   3      185.68      244.45     19.61 o 
   2   1   3     7169.85     7247.05     97.55 o 
   3   1   3      519.21      546.47     28.38 o 
   4   1   3      832.74      748.17     30.65 o 
   5   1   3     2105.23     2220.28     49.15 o 
   6   1   3     8885.54     8686.06    107.52 o 
   7   1   3      362.29      384.31     50.07 o 
   8   1   3     1676.84     1714.43     87.27 o 
   9   1   3      351.33      358.36     72.06 o 
  10   1   3      200.98      265.91     59.71 o 
  11   1   3      121.76      107.87     58.91 o 
  12   1   3      460.33      513.20     75.79 o 
 -15   2   3     2522.37     2542.63    146.05 o 
 -14   2   3      614.02      728.31     73.22 o 
 -13   2   3     2529.06     2540.37     98.53 o 
 -12   2   3     6795.95     7164.81    149.04 o 
 -11   2   3     2565.69     2603.94     70.82 o 
 -10   2   3       46.89       38.99     31.66 o 
  -9   2   3    10052.21    10344.76    128.66 o 
  -8   2   3     4081.26     4152.09     72.18 o 
  -7   2   3     1132.94     1117.36     37.12 o 
  -6   2   3     5346.96     5286.99     73.90 o 
  -5   2   3    25033.89    25703.81    235.06 o 
  -4   2   3     2143.37     2291.44     41.72 o 
  -3   2   3    21454.46    22622.92    226.68 o 
  -2   2   3    31761.35    32452.76    311.47 o 
  -1   2   3     3226.61     3412.99     47.72 o 
   0   2   3     8657.92     8899.54     95.13 o 
   1   2   3    13455.69    13193.95    132.50 o 
   2   2   3    14931.79    15039.70    150.48 o 
   3   2   3       90.51       86.85     21.64 o 
   4   2   3     9572.01     9483.15    110.13 o 
   5   2   3     6214.43     5995.39    117.62 o 
   6   2   3      558.06      561.04     28.98 o 
   7   2   3    11029.85    10718.35    176.78 o 
   8   2   3    11155.04    10276.15    179.94 o 
   9   2   3       78.04       78.34     56.40 o 
  10   2   3     1756.20     1805.29     90.27 o 
  11   2   3     3047.98     3046.95    116.00 o 
  12   2   3      313.70      370.40     72.85 o 
 -15   3   3      355.38      373.32     83.11 o 
 -14   3   3     1514.24     1735.40     89.12 o 
 -13   3   3     1936.70     2093.12     90.90 o 
 -12   3   3      162.82      239.73     52.42 o 
 -11   3   3      351.00      413.14     48.04 o 
 -10   3   3     1026.02     1002.46     45.95 o 
  -9   3   3     2000.09     1959.25     55.62 o 
  -8   3   3     2061.15     2183.42     66.43 o 
  -7   3   3     9773.53     9729.17    114.63 o 
  -6   3   3      118.82      111.00     25.63 o 
  -5   3   3     3168.38     3240.34     53.31 o 
  -4   3   3    14167.00    14745.24    138.63 o 
  -3   3   3    17714.24    18867.57    194.68 o 
  -2   3   3     1304.14     1674.08     43.21 o 
  -1   3   3     1882.09     1698.78     32.77 o 
   0   3   3     6324.55     6424.83     75.23 o 
   1   3   3      250.11      297.12     20.64 o 
   2   3   3    15001.93    15548.20    155.18 o 
   3   3   3     5306.63     5337.62     75.04 o 
   4   3   3     2050.93     2148.42     47.39 o 
   5   3   3       64.65       80.31     20.18 o 
   6   3   3    12609.47    12029.55    162.58 o 
   7   3   3     6023.41     5682.69    121.93 o 
   8   3   3        3.15       56.07     45.64 o 
   9   3   3     1445.99     1396.77     79.72 o 
  10   3   3     3000.77     2974.25    108.98 o 
  11   3   3       21.64       87.12     58.75 o 
  12   3   3     1910.29     1885.94    104.50 o 
 -14   4   3       46.21       65.46     54.29 o 
 -13   4   3       38.18      103.09     51.82 o 
 -12   4   3      114.90      118.39     49.67 o 
 -11   4   3       54.38       89.94     40.32 o 
 -10   4   3      151.25      158.16     33.51 o 
  -9   4   3     5284.58     5203.95     85.89 o 
  -8   4   3      670.60      706.16     35.20 o 
  -7   4   3      210.19      211.76     24.76 o 
  -6   4   3     1622.94     1749.92     44.11 o 
  -5   4   3       63.18       86.60     19.48 o 
  -4   4   3        1.72        7.74     18.84 o 
  -3   4   3    10035.88    10897.11    125.49 o 
  -2   4   3     2100.81     2243.63     45.22 o 
  -1   4   3        6.87        8.11     12.47 o 
   0   4   3       87.05      101.67     15.81 o 
   1   4   3     1710.73     1655.93     40.51 o 
   2   4   3     2964.74     3101.66     55.57 o 
   3   4   3      270.37      326.32     30.93 o 
   4   4   3      547.57      621.40     28.47 o 
   5   4   3       42.22       45.98     19.79 o 
   6   4   3       30.59       29.17     25.10 o 
   7   4   3      506.46      572.89    106.47 o 
   8   4   3        7.62       57.87     46.99 o 
   9   4   3      752.60      634.48     64.98 o 
  10   4   3      540.40      702.15    110.76 o 
  11   4   3      469.11      477.74     75.89 o 
  12   4   3      151.57      124.01     66.76 o 
 -14   5   3      420.55      604.30    104.25 o 
 -13   5   3        8.70        6.03     49.06 o 
 -12   5   3      124.29       85.51     49.19 o 
 -11   5   3     1483.53     1491.37     63.81 o 
 -10   5   3      814.66      827.90     53.98 o 
  -9   5   3      170.15      190.81     31.17 o 
  -8   5   3      516.82      546.32     32.77 o 
  -7   5   3      682.40      727.83     32.28 o 
  -6   5   3     2416.64     2449.84     50.60 o 
  -5   5   3     3656.60     4047.92     60.94 o 
  -4   5   3    11075.23    11661.26    118.95 o 
  -3   5   3      167.29      182.59     20.85 o 
  -2   5   3     7157.69     7766.79     97.08 o 
  -1   5   3    12499.55    13250.30    129.69 o 
   0   5   3     1098.45     1253.11     33.22 o 
   1   5   3     1515.82     1499.78     37.47 o 
   2   5   3       14.27       21.72     21.97 o 
   3   5   3      206.51      228.99     25.74 o 
   4   5   3      726.81      820.37     32.77 o 
   5   5   3     4117.29     4020.96     66.56 o 
   6   5   3       81.84       82.98     28.82 o 
   7   5   3     2638.57     2472.64     98.85 o 
   8   5   3      280.61      391.20     53.87 o 
   9   5   3     1600.70     1581.11     82.05 o 
  10   5   3     1169.96     1169.86     79.38 o 
  11   5   3        1.73        7.78     55.70 o 
 -14   6   3     1071.39     1089.30     79.04 o 
 -13   6   3      384.02      360.17     59.73 o 
 -12   6   3     2251.71     2515.14     95.61 o 
 -11   6   3     3098.39     3323.62    121.82 o 
 -10   6   3        1.41       38.19     30.10 o 
  -9   6   3     5234.27     5121.68     85.43 o 
  -8   6   3     5625.91     5216.22     82.33 o 
  -7   6   3      245.01      273.74     25.99 o 
  -6   6   3     4337.45     4225.81     72.47 o 
  -5   6   3    19193.02    18798.86    181.66 o 
  -4   6   3      907.52      860.39     22.25 o 
  -3   6   3    15138.62    15466.03    167.36 o 
  -2   6   3    32493.12    33653.32    324.94 o 
  -1   6   3     9684.22     9658.14    101.42 o 
   0   6   3       26.27       33.66     15.79 o 
   1   6   3     8716.01     8438.10     96.23 o 
   2   6   3     2615.44     2415.03     52.01 o 
   3   6   3     1498.21     1417.56     40.14 o 
   4   6   3    10718.52    10446.33    119.86 o 
   5   6   3     8737.20     8618.96    106.91 o 
   6   6   3      204.30      242.53     33.81 o 
   7   6   3     1256.75     1249.62     57.14 o 
   8   6   3     5029.03     4847.66    121.75 o 
   9   6   3      651.70      644.05     65.88 o 
  10   6   3      304.95      382.80    105.80 o 
  11   6   3     2229.43     2047.08    100.28 o 
 -14   7   3     3362.66     3518.44    118.38 o 
 -13   7   3     1310.04     1407.65    107.70 o 
 -12   7   3      187.03      234.66     51.67 o 
 -11   7   3     2634.60     2626.98     82.90 o 
 -10   7   3     3905.45     3821.03     79.18 o 
  -9   7   3       49.89       48.08     28.80 o 
  -8   7   3     3342.05     3213.32     64.74 o 
  -7   7   3     6670.22     6479.39     88.88 o 
  -6   7   3      873.66      893.01     34.17 o 
  -5   7   3     1928.46     1784.90     46.84 o 
  -4   7   3     6396.21     5847.66     83.68 o 
  -3   7   3     5237.34     5096.69     76.01 o 
  -2   7   3      661.31      821.25     20.98 o 
  -1   7   3     5184.74     4970.02     64.03 o 
   0   7   3     4645.65     4647.98     63.16 o 
   1   7   3     2142.21     2310.71     47.38 o 
   2   7   3     9305.10     8989.80    105.10 o 
   3   7   3    10168.19     9815.21    113.01 o 
   4   7   3      220.73      244.74     24.90 o 
   5   7   3     1290.01     1257.10     41.10 o 
   6   7   3     2357.72     2471.94     67.86 o 
   7   7   3     1210.04     1170.84     52.08 o 
   8   7   3     1126.09     1013.23     68.70 o 
   9   7   3     1217.95     1192.36     73.90 o 
  10   7   3     2074.13     2136.34    106.12 o 
  11   7   3        0.62       35.70     74.81 o 
 -14   8   3      983.09     1101.07     79.76 o 
 -13   8   3      385.02      363.05     59.86 o 
 -12   8   3       99.82      141.88     44.19 o 
 -11   8   3     1029.64     1122.11     59.72 o 
 -10   8   3      212.28      196.75     34.22 o 
  -9   8   3     2064.65     2004.83     56.66 o 
  -8   8   3     2257.37     2239.00     66.32 o 
  -7   8   3      112.02      113.24     25.99 o 
  -6   8   3      229.37      246.18     24.48 o 
  -5   8   3     4345.87     4188.32     64.87 o 
  -4   8   3      189.97      230.49     22.35 o 
  -3   8   3     1005.92     1221.21     44.13 o 
  -2   8   3     1256.56     1208.57     34.39 o 
  -1   8   3     2404.09     2473.73     51.00 o 
   0   8   3      251.21      235.61     20.82 o 
   1   8   3     3754.29     3855.50     94.36 o 
   2   8   3     2539.05     2456.06     51.35 o 
   3   8   3      276.15      305.38     25.41 o 
   4   8   3     2031.21     2005.48     48.12 o 
   5   8   3      701.28      768.69     33.92 o 
   6   8   3       69.21       89.00     31.76 o 
   7   8   3     1782.23     1956.69     63.75 o 
   8   8   3     1249.39     1401.60     73.90 o 
   9   8   3       43.45       75.03     64.49 o 
  10   8   3        2.57      -16.86     51.87 o 
  11   8   3     1065.74      969.64     81.35 o 
 -14   9   3      414.73      476.70     65.69 o 
 -13   9   3      138.75      151.55     54.61 o 
 -12   9   3      196.47      278.87     47.45 o 
 -11   9   3       37.69      121.33     42.36 o 
 -10   9   3      632.54      605.60     41.39 o 
  -9   9   3       22.16       -6.90     28.27 o 
  -8   9   3      109.87       95.57     27.83 o 
  -7   9   3      129.77      118.89     32.17 o 
  -6   9   3     3875.59     3806.68     63.60 o 
  -5   9   3      476.53      400.43     26.04 o 
  -4   9   3      182.42      180.09     30.97 o 
  -3   9   3     1993.42     2189.13     43.82 o 
  -2   9   3     1388.15     1551.35     37.12 o 
  -1   9   3     2233.76     2177.51     46.31 o 
   0   9   3     1017.69     1043.03     32.95 o 
   1   9   3      242.47      256.94     37.26 o 
   2   9   3     1382.55     1413.48     40.73 o 
   3   9   3     2401.68     2571.07     52.82 o 
   4   9   3      194.57      140.65     25.59 o 
   5   9   3      150.01      143.71     24.79 o 
   6   9   3        5.13       35.80     30.53 o 
   7   9   3     1079.34     1114.10     53.02 o 
   8   9   3      199.42      191.24     51.41 o 
   9   9   3      529.56      535.87     64.47 o 
  10   9   3      175.23      244.81     74.08 o 
  11   9   3       39.64       -0.15     57.69 o 
 -14  10   3      738.47      848.13     74.81 o 
 -13  10   3      483.09      573.65     64.30 o 
 -12  10   3     3989.27     3948.73    158.33 o 
 -11  10   3     1125.36     1122.54     61.69 o 
 -10  10   3        2.16      -17.71     31.54 o 
  -9  10   3     2552.73     2552.41     70.99 o 
  -8  10   3     5856.10     5721.71     89.07 o 
  -7  10   3      125.66      153.49     25.80 o 
  -6  10   3    14249.53    13848.63    166.60 o 
  -5  10   3     4049.11     3844.50     62.88 o 
  -4  10   3     1684.25     1741.57     43.65 o 
  -3  10   3     5851.09     5806.99     76.09 o 
  -2  10   3     9778.05     9575.81    106.13 o 
  -1  10   3    12743.52    12846.80    131.83 o 
   0  10   3     5411.37     5346.15     73.60 o 
   1  10   3     9322.40     9217.66    140.03 o 
   2  10   3     1402.36     1428.47     40.57 o 
   3  10   3     3831.17     3946.61     66.45 o 
   4  10   3     9000.72     8888.12    109.56 o 
   5  10   3    10355.28    10211.66    123.32 o 
   6  10   3        1.08      -13.59     30.46 o 
   7  10   3     5577.49     5267.52    126.29 o 
   8  10   3     2142.48     2033.74     86.61 o 
   9  10   3        4.43       14.96     48.34 o 
  10  10   3     3832.83     3658.01    120.43 o 
  11  10   3     1703.35     1669.39     94.34 o 
 -14  11   3     2734.30     2902.96    133.89 o 
 -13  11   3     6457.81     6728.98    162.92 o 
 -12  11   3        1.33        3.99     41.48 o 
 -11  11   3     3731.90     3603.89     94.55 o 
 -10  11   3    10331.61    10046.38    134.87 o 
  -9  11   3      669.07      692.67     41.29 o 
  -8  11   3     3145.66     2989.52     85.72 o 
  -7  11   3    16450.25    16325.93    173.75 o 
  -6  11   3     2661.79     2555.64     54.11 o 
  -5  11   3     1624.56     1655.17     45.77 o 
  -4  11   3    20167.35    19917.98    192.42 o 
  -3  11   3     8365.17     8354.68     98.52 o 
  -2  11   3      581.39      569.13     28.98 o 
  -1  11   3    10636.70    10475.33    114.85 o 
   0  11   3    21112.21    21140.53    200.92 o 
   1  11   3      181.34      174.24     23.47 o 
   2  11   3     6103.63     5995.80     81.62 o 
   3  11   3    16193.89    16321.74    169.14 o 
   4  11   3      250.67      211.25     26.24 o 
   5  11   3     2551.86     2598.01     57.89 o 
   6  11   3    13214.87    12494.00    168.43 o 
   7  11   3      956.47     1065.64     70.70 o 
   8  11   3      406.00      516.43     59.09 o 
   9  11   3     5032.51     4891.41    130.36 o 
  10  11   3     1508.73     1533.66     86.29 o 
  11  11   3        0.18       -2.51     57.81 o 
 -14  12   3      175.12      218.87     77.04 o 
 -13  12   3     1115.87     1191.83     79.21 o 
 -12  12   3     2523.61     2696.77     87.44 o 
 -11  12   3     1941.65     1942.74     73.30 o 
 -10  12   3      595.47      621.45     51.43 o 
  -9  12   3     5460.07     5177.80     89.07 o 
  -8  12   3      881.76      899.35     41.72 o 
  -7  12   3      195.46      221.47     33.25 o 
  -6  12   3     6942.67     6789.45     92.69 o 
  -5  12   3     4059.35     4191.03     67.44 o 
  -4  12   3      480.49      484.28     27.78 o 
  -3  12   3     4343.60     4611.55     68.95 o 
  -2  12   3     5284.84     5375.22     74.99 o 
  -1  12   3      121.96       95.42     22.06 o 
   0  12   3     7370.77     7455.97     91.76 o 
   1  12   3     7461.60     7367.34    122.66 o 
   2  12   3     3789.80     3652.69     61.70 o 
   3  12   3      761.03      768.54     33.49 o 
   4  12   3     3832.13     3845.72     84.49 o 
   5  12   3       41.33       26.37     24.27 o 
   6  12   3      417.42      494.66     45.06 o 
   7  12   3     4310.50     4150.95    109.93 o 
   8  12   3     1152.46     1065.92     69.03 o 
   9  12   3        0.37       55.04     49.97 o 
  10  12   3      547.82      511.06     68.00 o 
  11  12   3      571.54      587.05     83.46 o 
 -14  13   3      188.99       84.54     68.95 o 
 -13  13   3      115.28      171.27     60.36 o 
 -12  13   3      139.21      125.92     46.55 o 
 -11  13   3      328.75      363.22     49.31 o 
 -10  13   3      778.32      791.43     52.81 o 
  -9  13   3      223.29      237.94     40.44 o 
  -8  13   3       72.82       40.44     27.76 o 
  -7  13   3       41.22       70.29     26.64 o 
  -6  13   3      803.50      771.43     35.52 o 
  -5  13   3      804.63      788.50     63.63 o 
  -4  13   3     1821.05     2108.99     48.68 o 
  -3  13   3     2678.06     2840.73     73.72 o 
  -2  13   3      242.98      258.64     23.85 o 
  -1  13   3       10.28       36.76     19.54 o 
   0  13   3     1007.35     1101.22     34.62 o 
   1  13   3     1351.33     1413.55     47.07 o 
   2  13   3       99.46      108.84     20.88 o 
   3  13   3     1670.60     1799.19     49.37 o 
   4  13   3       21.05       11.03     22.81 o 
   5  13   3      241.27      281.59     29.74 o 
   6  13   3      169.87      112.04     37.53 o 
   7  13   3       24.06       68.68     38.37 o 
   8  13   3       14.23      -45.80     44.90 o 
   9  13   3      219.02      250.81     56.75 o 
  10  13   3        0.09       -6.26     51.82 o 
  11  13   3       51.59      138.34     61.68 o 
 -14  14   3      162.82      139.98     91.92 o 
 -13  14   3      811.93      767.44     84.28 o 
 -12  14   3     3652.99     3551.11    101.34 o 
 -11  14   3     4147.99     4144.73    117.42 o 
 -10  14   3      391.40      388.16     47.04 o 
  -9  14   3     1683.45     1623.09     56.01 o 
  -8  14   3     2770.74     2766.40     75.42 o 
  -7  14   3       12.51       24.64     25.82 o 
  -6  14   3     6477.21     6322.17     90.97 o 
  -5  14   3     9874.01     9746.31    116.31 o 
  -4  14   3     2275.73     2262.93     50.16 o 
  -3  14   3      187.51      209.65     23.60 o 
  -2  14   3     7985.45     7767.95     95.09 o 
  -1  14   3     3412.52     3421.35     57.25 o 
   0  14   3     2089.41     2329.41     47.23 o 
   1  14   3     6237.74     6132.20     81.73 o 
   2  14   3     6385.51     6298.35     85.48 o 
   3  14   3      383.69      388.71     28.76 o 
   4  14   3     6057.92     5859.96    113.48 o 
   5  14   3     2084.33     2051.04     54.45 o 
   6  14   3        2.97       52.44     35.39 o 
   7  14   3     1109.26     1136.88     58.40 o 
   8  14   3     1602.33     1728.00     89.05 o 
   9  14   3      230.66      217.64     54.63 o 
  10  14   3     1268.41     1319.45     84.15 o 
  11  14   3     1342.13     1440.14    112.99 o 
 -13  15   3      884.96      943.32     89.55 o 
 -12  15   3        0.64       53.56     46.98 o 
 -11  15   3     2830.33     2950.01     90.43 o 
 -10  15   3     6856.96     6380.30    185.11 o 
  -9  15   3      791.46      750.05     50.75 o 
  -8  15   3     3538.31     3504.71     74.87 o 
  -7  15   3    11404.73    11059.06    135.01 o 
  -6  15   3      903.22      879.74     55.37 o 
  -5  15   3      512.29      502.08     31.29 o 
  -4  15   3    10769.27    10038.43    117.76 o 
  -3  15   3     2676.47     2696.48     71.69 o 
  -2  15   3     1562.14     1530.26     40.83 o 
  -1  15   3    11938.88    11496.35    125.72 o 
   0  15   3    13538.69    13556.35    142.94 o 
   1  15   3      278.37      351.46     42.96 o 
   2  15   3     6413.23     6306.68     86.14 o 
   3  15   3     9024.80     8762.79    110.00 o 
   4  15   3      537.90      530.64     33.66 o 
   5  15   3     2939.43     3035.78     76.22 o 
   6  15   3     5238.78     5399.23    105.58 o 
   7  15   3     1077.05     1156.30     59.29 o 
   8  15   3        3.09        9.24     35.40 o 
   9  15   3     4377.64     4359.60    147.74 o 
  10  15   3     2713.80     2694.73    131.50 o 
 -13  16   3      154.92      197.35     71.45 o 
 -12  16   3     1999.44     1994.58     80.88 o 
 -11  16   3     1145.43     1287.13     77.51 o 
 -10  16   3      208.95      263.36     63.86 o 
  -9  16   3     5473.86     5458.76     95.48 o 
  -8  16   3     7845.11     7657.25    111.68 o 
  -7  16   3      159.32      149.61     30.92 o 
  -6  16   3     2975.46     3033.77     64.60 o 
  -5  16   3     3502.12     3321.84     64.23 o 
  -4  16   3       12.89       11.96     21.77 o 
  -3  16   3     2931.01     2849.97     56.21 o 
  -2  16   3     6226.81     5943.41     81.07 o 
  -1  16   3      769.73      759.78     41.22 o 
   0  16   3      471.53      484.03     36.10 o 
   1  16   3    15803.81    15667.96    161.65 o 
   2  16   3     3938.40     3949.59     65.56 o 
   3  16   3      120.58      107.96     24.50 o 
   4  16   3     4862.25     4831.48     80.23 o 
   5  16   3     3896.33     3988.19     87.08 o 
   6  16   3      458.98      466.42     45.76 o 
   7  16   3      177.61      181.47     58.30 o 
   8  16   3     2348.01     2194.52     88.98 o 
   9  16   3     1134.67     1055.86     96.74 o 
  10  16   3     1168.55     1172.79    104.00 o 
 -13  17   3       58.59       98.69     66.25 o 
 -12  17   3       80.84       22.22     46.21 o 
 -11  17   3        8.01        5.28     49.53 o 
 -10  17   3       19.23       34.77     35.95 o 
  -9  17   3      196.60      208.85     34.34 o 
  -8  17   3      589.38      633.31     58.21 o 
  -7  17   3     2480.70     2468.47     72.57 o 
  -6  17   3      516.49      517.84     35.37 o 
  -5  17   3       44.60       76.36     25.43 o 
  -4  17   3     1071.02     1147.99     40.46 o 
  -3  17   3       39.70       27.38     21.48 o 
  -2  17   3      246.02      249.72     22.78 o 
  -1  17   3      978.90      920.19     37.84 o 
   0  17   3     1660.14     1559.42     53.08 o 
   1  17   3      106.67      140.32     31.29 o 
   2  17   3     4728.13     4657.78     72.03 o 
   3  17   3      867.96      921.95     47.73 o 
   4  17   3      111.26      127.76     31.52 o 
   5  17   3       11.10       27.14     34.01 o 
   6  17   3      293.29      375.65     73.56 o 
   7  17   3        6.60       17.33     48.84 o 
   8  17   3      448.20      459.10     58.12 o 
   9  17   3      134.09      170.90     72.31 o 
  10  17   3       11.80      -76.30     64.61 o 
 -13  18   3       71.93      -39.67     99.38 o 
 -12  18   3      366.90      370.05     64.06 o 
 -11  18   3     1427.59     1566.68     95.54 o 
 -10  18   3        5.35       37.88     54.80 o 
  -9  18   3       42.92       -9.87     28.37 o 
  -8  18   3       67.73       39.49     34.59 o 
  -7  18   3      493.02      519.20     39.34 o 
  -6  18   3     3833.05     3750.54     76.21 o 
  -5  18   3     1473.56     1593.78     49.27 o 
  -4  18   3      435.12      489.65     31.82 o 
  -3  18   3     2613.54     2525.07     54.14 o 
  -2  18   3     4299.62     4396.06     74.14 o 
  -1  18   3      940.40      994.69     46.06 o 
   0  18   3      995.64     1107.25     48.13 o 
   1  18   3       45.41       37.57     31.45 o 
   2  18   3      214.08      221.54     35.82 o 
   3  18   3      171.66      130.88     35.58 o 
   4  18   3     2974.14     2787.58     76.80 o 
   5  18   3      512.80      513.04     56.43 o 
   6  18   3       26.01       45.38     77.89 o 
   7  18   3     1325.95     1212.19     74.25 o 
   8  18   3     1574.85     1571.15     81.48 o 
   9  18   3      429.14      419.75     81.85 o 
  10  18   3        3.13      -35.84     73.12 o 
 -13  19   3     1766.90     1552.03    106.00 o 
 -12  19   3      231.88      234.46     83.17 o 
 -11  19   3     2627.68     2764.64    121.54 o 
 -10  19   3     4313.38     4146.76    114.86 o 
  -9  19   3       11.40       -9.07     29.15 o 
  -8  19   3      444.15      452.86     38.71 o 
  -7  19   3     3454.28     3567.17     75.97 o 
  -6  19   3      922.14      972.43     43.83 o 
  -5  19   3     1338.11     1348.06     46.60 o 
  -4  19   3     2286.04     2297.37     55.19 o 
  -3  19   3     2610.20     2611.65     55.84 o 
  -2  19   3      324.12      316.32     21.96 o 
  -1  19   3     9609.26     9388.30    134.00 o 
   0  19   3     9213.82     8948.60    159.45 o 
   1  19   3     2196.29     2197.22     67.74 o 
   2  19   3      521.89      570.41     43.70 o 
   3  19   3     7387.43     6994.83    153.34 o 
   4  19   3      537.88      525.58     45.26 o 
   5  19   3     2369.65     2303.75     87.06 o 
   6  19   3     3324.90     3300.76    123.55 o 
   7  19   3      666.08      797.56     76.78 o 
   8  19   3      139.84      132.86     53.98 o 
   9  19   3     2775.01     2669.33    131.41 o 
  10  19   3     3040.17     3151.22    209.66 o 
 -12  20   3     3546.13     3681.24    152.74 o 
 -11  20   3      420.19      528.94     64.22 o 
 -10  20   3      462.20      510.44     75.55 o 
  -9  20   3     1438.68     1446.19     55.55 o 
  -8  20   3     1011.97     1057.83     48.99 o 
  -7  20   3       80.29      114.14     32.73 o 
  -6  20   3     2198.58     2184.29     64.43 o 
  -5  20   3     5740.27     5564.02     89.43 o 
  -4  20   3       42.91       30.30     24.50 o 
  -3  20   3        9.43      -27.58     20.24 o 
  -2  20   3     7219.54     7073.86    113.62 o 
  -1  20   3     4015.76     3956.78     85.18 o 
   0  20   3       17.15       24.18     31.59 o 
   1  20   3     2311.57     2377.14     91.31 o 
   2  20   3       42.76       47.56     34.41 o 
   3  20   3        7.73      -23.93     35.39 o 
   4  20   3     5647.35     5446.26    107.25 o 
   5  20   3     3980.50     4010.59    112.00 o 
   6  20   3       10.17       36.17     54.47 o 
   7  20   3     1161.75     1235.55     76.88 o 
   8  20   3     2283.92     2374.66    111.95 o 
   9  20   3        2.35       33.84     70.14 o 
 -12  21   3      104.71      177.42     64.18 o 
 -11  21   3     1050.63     1083.90     76.45 o 
 -10  21   3      186.97      155.64     41.56 o 
  -9  21   3      111.74      110.99     33.65 o 
  -8  21   3      153.56      105.60     32.27 o 
  -7  21   3     1183.64     1199.77     50.51 o 
  -6  21   3     3037.67     3020.09     69.49 o 
  -5  21   3       81.13       67.96     26.33 o 
  -4  21   3     2158.58     2207.02     59.00 o 
  -3  21   3     2047.45     1950.77     64.07 o 
  -2  21   3     1271.53     1299.28     54.30 o 
  -1  21   3     2740.07     2719.94     74.69 o 
   0  21   3      125.22      126.84     35.20 o 
   1  21   3      518.03      526.68     44.78 o 
   2  21   3        2.07      -14.91     35.54 o 
   3  21   3      144.43      210.62     43.99 o 
   4  21   3     1684.79     1715.97     71.03 o 
   5  21   3      226.07      280.29     54.88 o 
   6  21   3      895.61      894.33     68.33 o 
   7  21   3      150.88      206.14     57.35 o 
   8  21   3      536.98      501.12     84.11 o 
   9  21   3     1029.66      966.85     97.40 o 
 -12  22   3      295.60      430.27     65.30 o 
 -11  22   3       55.00       74.93     52.23 o 
 -10  22   3       20.95       70.75     49.21 o 
  -9  22   3     2014.32     2067.76     66.31 o 
  -8  22   3     5968.69     6112.78    104.98 o 
  -7  22   3      484.95      473.27     39.18 o 
  -6  22   3      155.10      167.46     31.68 o 
  -5  22   3      356.92      376.05     34.36 o 
  -4  22   3      115.82      100.37     40.64 o 
  -3  22   3      259.94      246.89     39.59 o 
  -2  22   3      568.75      644.99     46.36 o 
  -1  22   3     5640.24     5611.35    104.39 o 
   0  22   3       22.31        1.07     34.33 o 
   1  22   3     5016.85     4670.62     97.55 o 
   2  22   3      563.98      627.98     50.23 o 
   3  22   3      460.37      467.46     53.86 o 
   4  22   3      327.52      364.15     45.29 o 
   5  22   3      200.97      149.03     52.84 o 
   6  22   3       33.95      114.47     52.43 o 
   7  22   3      288.17      217.11     58.15 o 
   8  22   3        7.00       18.75     52.11 o 
   9  22   3        4.63        6.04     71.49 o 
 -12  23   3       82.38      119.81     65.14 o 
 -11  23   3     1021.33      997.94     75.93 o 
 -10  23   3     6131.42     6287.10    145.74 o 
  -9  23   3      433.00      521.62     43.99 o 
  -8  23   3     1716.02     1773.95     68.36 o 
  -7  23   3     9003.06     9143.55    142.99 o 
  -6  23   3     4128.07     4015.60     80.90 o 
  -5  23   3      942.85     1045.70     55.10 o 
  -4  23   3     3296.49     3366.41     85.13 o 
  -3  23   3     1923.41     1986.34    101.25 o 
  -2  23   3       27.26       72.97     35.41 o 
  -1  23   3     4364.14     4301.28     93.89 o 
   0  23   3     3488.98     3301.54     84.80 o 
   1  23   3      132.24      161.26     40.93 o 
   2  23   3     4286.24     4319.31     97.71 o 
   3  23   3     8209.14     8034.04    136.25 o 
   4  23   3      100.49      109.32     41.31 o 
   5  23   3      655.44      703.69     66.83 o 
   6  23   3     1251.99     1241.38     77.15 o 
   7  23   3      684.84      653.99     69.68 o 
   8  23   3       14.59      153.66     57.52 o 
   9  23   3     3780.72     3758.86    154.57 o 
 -11  24   3      720.84      715.00    114.93 o 
 -10  24   3      364.28      401.96     76.61 o 
  -9  24   3     6531.39     6340.49    124.10 o 
  -8  24   3     3584.81     3714.90     83.70 o 
  -7  24   3      120.74      118.36     32.07 o 
  -6  24   3     9641.86     9803.75    226.10 o 
  -5  24   3     8835.96     9105.79    172.13 o 
  -4  24   3        7.59      -15.17     37.25 o 
  -3  24   3     1539.51     1472.03     73.49 o 
  -2  24   3     6186.82     6132.56    114.75 o 
  -1  24   3        3.66       67.16     39.06 o 
   0  24   3    10571.86    10020.62    152.21 o 
   1  24   3     9407.00     8883.75    158.49 o 
   2  24   3     2600.51     2594.64    110.42 o 
   3  24   3       55.24       81.92     40.59 o 
   4  24   3     5633.06     5497.72    114.00 o 
   5  24   3     3054.10     2986.33    104.55 o 
   6  24   3      574.30      538.56     66.38 o 
   7  24   3      908.96      910.03     74.92 o 
   8  24   3     4212.65     4211.20    191.61 o 
 -11  25   3     1757.46     1895.06    116.24 o 
 -10  25   3     1911.63     1991.13    113.47 o 
  -9  25   3       44.09      106.61     46.03 o 
  -8  25   3      575.78      688.53     59.78 o 
  -7  25   3     3158.59     3104.48    121.39 o 
  -6  25   3     3002.82     2961.35    123.70 o 
  -5  25   3       20.03       40.19     39.36 o 
  -4  25   3     2648.83     2710.52     79.69 o 
  -3  25   3     2466.63     2447.79    100.18 o 
  -2  25   3     1628.01     1611.08     64.91 o 
  -1  25   3     5305.15     5156.01    139.25 o 
   0  25   3     4569.47     4653.80    102.98 o 
   1  25   3       15.00       16.49     39.97 o 
   2  25   3     3321.26     3170.49     88.93 o 
   3  25   3     7952.00     7687.18    152.66 o 
   4  25   3      906.92      975.37     82.46 o 
   5  25   3      866.68      820.71     69.92 o 
   6  25   3     1838.85     1760.49     88.46 o 
   7  25   3      263.24      324.69     62.85 o 
   8  25   3       68.64      152.55     60.59 o 
 -11  26   3       40.23      210.19    105.79 o 
 -10  26   3       20.78       73.80    100.33 o 
  -9  26   3        8.15       91.25     95.18 o 
  -8  26   3       39.32       52.92     38.26 o 
  -7  26   3      234.95      166.90     41.45 o 
  -6  26   3      770.22      741.12     53.57 o 
  -5  26   3      227.39      184.66     43.83 o 
  -4  26   3       43.32       43.22     43.83 o 
  -3  26   3     1148.11     1096.09     59.22 o 
  -2  26   3      509.22      486.26     48.85 o 
  -1  26   3     1888.38     1856.26     77.86 o 
   0  26   3     1001.55     1020.97     58.60 o 
   1  26   3      186.08      223.08     44.49 o 
   2  26   3       46.24       21.49     43.14 o 
   3  26   3        0.25       36.28     40.91 o 
   4  26   3       18.06       11.14     41.42 o 
   5  26   3        0.08       44.06     50.22 o 
   6  26   3      170.82      144.28     56.23 o 
   7  26   3       56.75       99.01     65.33 o 
   8  26   3        9.13       49.93     59.90 o 
 -10  27   3      400.05      528.85    116.87 o 
  -9  27   3       71.93      278.54    101.03 o 
  -8  27   3     1475.06     1712.59    147.91 o 
  -7  27   3      958.09      949.49     68.85 o 
  -6  27   3      946.14     1083.75     59.66 o 
  -5  27   3      171.11      214.58     43.58 o 
  -4  27   3     7227.60     6912.50    127.26 o 
  -3  27   3     3452.28     3348.72    116.67 o 
  -2  27   3       68.02        6.85     39.23 o 
  -1  27   3     2610.79     2626.44     82.19 o 
   0  27   3     1636.21     1691.80     69.72 o 
   1  27   3       18.15      -29.17     41.85 o 
   2  27   3     3352.64     3207.01    144.86 o 
   3  27   3     2572.20     2562.62     84.14 o 
   4  27   3     1680.66     1612.92     69.93 o 
   5  27   3     1902.49     2004.81     92.34 o 
   6  27   3     3147.92     3091.34    116.67 o 
   7  27   3      758.92      829.87     76.77 o 
 -10  28   3     1504.08     1695.18    148.55 o 
  -9  28   3     2930.72     3093.27    178.59 o 
  -8  28   3     3617.98     3497.78    139.18 o 
  -7  28   3        1.59      -18.03     44.64 o 
  -6  28   3     2951.75     3104.54    149.77 o 
  -5  28   3     6778.39     6814.03    128.49 o 
  -4  28   3      442.24      420.74     50.24 o 
  -3  28   3     2089.61     2090.70     74.20 o 
  -2  28   3     8182.75     7904.93    138.73 o 
  -1  28   3       16.42       35.59     40.51 o 
   0  28   3     1684.70     1592.96     69.46 o 
   1  28   3     7537.77     7266.46    133.71 o 
   2  28   3     3235.81     3164.81    115.43 o 
   3  28   3       42.59       64.70     43.35 o 
   4  28   3     2088.35     2030.86     91.10 o 
   5  28   3     2864.73     2750.31    191.77 o 
   6  28   3      163.02      149.09     58.40 o 
   7  28   3     3447.66     3714.41    127.18 o 
 -10  29   3     1708.37     1782.05    153.67 o 
  -9  29   3      384.94      433.36    168.55 o 
  -8  29   3      632.85      701.66     85.61 o 
  -7  29   3     4390.74     4407.04    171.68 o 
  -6  29   3     1782.07     1742.78    106.24 o 
  -5  29   3      940.00      988.34     72.41 o 
  -4  29   3     4647.54     4529.66    127.58 o 
  -3  29   3     2368.03     2327.64     95.86 o 
  -2  29   3       19.62       34.65     65.37 o 
  -1  29   3     3833.70     3936.49    152.37 o 
   0  29   3     1981.82     1973.47     74.91 o 
   1  29   3        4.27      -11.10     43.65 o 
   2  29   3     1786.66     1964.31     96.61 o 
   3  29   3     2193.45     2231.02     81.35 o 
   4  29   3      453.25      433.51     62.79 o 
   5  29   3     2103.18     1973.72    102.91 o 
   6  29   3     2676.69     2793.25    129.66 o 
   7  29   3      574.72      575.69     74.78 o 
  -9  30   3       76.19       87.90    105.49 o 
  -8  30   3     1045.18     1027.66     97.24 o 
  -7  30   3      221.96      238.78     76.14 o 
  -6  30   3       24.52        7.64     48.47 o 
  -5  30   3       21.99       -8.65     49.51 o 
  -4  30   3       25.30       27.16     86.62 o 
  -3  30   3      297.98      265.61     58.94 o 
  -2  30   3      511.94      546.30     67.69 o 
  -1  30   3     1802.31     1805.29     75.74 o 
   0  30   3      138.55      244.83     49.06 o 
   1  30   3      195.69      188.12     63.60 o 
   2  30   3       22.94       20.04     40.90 o 
   3  30   3        5.80        4.23     42.06 o 
   4  30   3      305.45      383.28     62.73 o 
   5  30   3      314.47      252.21     70.58 o 
   6  30   3       20.83       39.35     59.03 o 
  -9  31   3      236.92      468.76    168.06 o 
  -8  31   3      249.72      257.12     77.66 o 
  -7  31   3      983.74      995.49     97.01 o 
  -6  31   3      631.54      678.29     89.42 o 
  -5  31   3      155.98      150.18     54.92 o 
  -4  31   3      413.37      457.61     65.49 o 
  -3  31   3      112.78       91.36     60.55 o 
  -2  31   3       51.87       56.87     56.17 o 
  -1  31   3      628.25      526.51     74.74 o 
   0  31   3     1265.57     1223.29     99.10 o 
   1  31   3      128.32       78.68     54.75 o 
   2  31   3      178.16      177.97     43.22 o 
   3  31   3      523.41      614.76     57.56 o 
   4  31   3      810.78      778.99     73.23 o 
   5  31   3       97.29       61.33     58.17 o 
   6  31   3      905.52      821.29    110.87 o 
  -8  32   3     1546.59     1739.10    189.56 o 
  -7  32   3        3.28       -2.39     66.12 o 
  -6  32   3      506.33      462.55     83.69 o 
  -5  32   3      753.55      844.75     74.39 o 
  -4  32   3      633.54      593.47     97.58 o 
  -3  32   3     2996.14     2907.44    129.03 o 
  -2  32   3     1790.43     1871.53     91.87 o 
  -1  32   3      170.03      158.39     63.31 o 
   0  32   3       28.21      125.67     59.91 o 
   1  32   3     2562.88     2468.71    104.01 o 
   2  32   3     1518.96     1591.39     88.24 o 
   3  32   3      184.61      152.80     72.65 o 
   4  32   3      934.61     1131.23     81.61 o 
   5  32   3     1911.56     1720.43     94.64 o 
  -7  33   3     2212.77     2216.67    143.53 o 
  -6  33   3     1435.35     1577.73    127.12 o 
  -5  33   3      231.00       94.97    114.94 o 
  -4  33   3     2808.08     3070.49    129.99 o 
  -3  33   3     2156.22     2284.09    129.33 o 
  -2  33   3       63.52       60.89     59.85 o 
  -1  33   3     2738.03     2726.25    109.50 o 
   0  33   3     3365.56     3167.01    117.31 o 
   1  33   3       67.46       67.17     56.29 o 
   2  33   3      561.95      514.59     69.00 o 
   3  33   3     3377.47     3131.46    115.26 o 
   4  33   3      386.81      433.29     87.71 o 
  -7  34   3       58.48       81.89     74.28 o 
  -6  34   3      687.56      917.15     99.49 o 
  -5  34   3      313.16      432.44     84.74 o 
  -4  34   3       76.43       84.35     59.25 o 
  -3  34   3     1785.71     1991.62     98.81 o 
  -2  34   3      336.13      251.25     66.44 o 
  -1  34   3        8.64      124.60     63.11 o 
   0  34   3      156.04      200.12     64.18 o 
   1  34   3       24.94      -36.67     58.01 o 
   2  34   3      325.11      368.49     67.54 o 
   3  34   3       46.69      -31.54     57.02 o 
   4  34   3      252.79      278.17     86.49 o 
  -6  35   3      415.91      313.17     83.88 o 
  -5  35   3        1.95       18.46     75.72 o 
  -4  35   3       86.54       73.62     74.51 o 
  -3  35   3       12.67       26.50     62.84 o 
  -2  35   3       14.96      126.04     62.14 o 
  -1  35   3      251.91      363.14     70.27 o 
   0  35   3      108.37      144.02     63.20 o 
   1  35   3        2.52       19.02     61.26 o 
   2  35   3      231.99      379.39     69.38 o 
   3  35   3      357.02      421.73     89.98 o 
  -4  36   3      248.30      160.49     79.82 o 
  -3  36   3     2582.50     2609.45    112.79 o 
  -2  36   3     1668.73     1596.45    126.93 o 
  -1  36   3      307.65      365.77     72.28 o 
   0  36   3      402.51      409.22     73.13 o 
   1  36   3     1811.52     1860.19    100.87 o 
   2  36   3     1599.59     1515.75    124.12 o 
  -3  37   3     1201.94     1264.63    157.53 o 
  -2  37   3        3.38       41.32     66.21 o 
  -1  37   3     3048.73     3197.70    130.96 o 
   0  37   3     3912.57     4061.28    139.47 o 
 -14   0   4     7206.63     7077.86    347.62 o 
 -13   0   4     6734.49     6946.83    210.09 o 
 -12   0   4      379.73      474.78     71.51 o 
 -11   0   4    16725.94    16394.82    268.10 o 
 -10   0   4     8759.55     8649.53    170.82 o 
  -9   0   4      768.18      791.64     55.48 o 
  -8   0   4     3707.68     3741.33     96.48 o 
  -7   0   4     9570.53     9725.78    162.47 o 
  -6   0   4     1557.47     1605.85    105.35 o 
  -5   0   4    12493.94    13244.14    329.24 o 
  -4   0   4    57255.69    60991.15    731.24 o 
  -3   0   4    10131.86    10155.25    179.22 o 
  -2   0   4      853.46      862.25     46.68 o 
  -1   0   4    21605.80    22354.34    297.08 o 
   0   0   4    27343.01    27918.90    362.24 o 
   1   0   4       62.98      101.44     39.65 o 
   2   0   4    18782.67    18652.69    324.08 o 
   3   0   4     6834.44     6415.85    126.09 o 
   4   0   4      369.93      402.70     40.08 o 
   5   0   4     7763.84     7458.33    166.71 o 
   6   0   4    12011.94    11871.83    269.66 o 
   7   0   4      241.47      290.72     73.67 o 
   8   0   4     2764.96     2438.75    133.94 o 
   9   0   4     5568.54     5455.59    201.00 o 
  10   0   4     1069.37      977.90    167.21 o 
  11   0   4      785.03      728.70    117.07 o 
 -14   1   4     2416.34     2587.81    120.15 o 
 -13   1   4     1591.39     1743.56     82.06 o 
 -12   1   4      936.21      968.67     50.58 o 
 -11   1   4     1639.11     1741.10     62.76 o 
 -10   1   4     2913.72     3066.10     71.80 o 
  -9   1   4     6381.33     6413.58     96.01 o 
  -8   1   4     1926.34     1888.27     54.69 o 
  -7   1   4      233.43      284.59     31.40 o 
  -6   1   4     1145.83     1196.09     35.29 o 
  -5   1   4    19925.92    21200.20    217.82 o 
  -4   1   4        1.23       19.07     20.46 o 
  -3   1   4     9705.21    10284.48    127.97 o 
  -2   1   4     4841.24     5161.19     67.68 o 
  -1   1   4     1493.93     1547.56     41.61 o 
   0   1   4     7445.31     7620.47     93.93 o 
   1   1   4     4253.56     4149.40     66.32 o 
   2   1   4     1826.14     1835.97     46.40 o 
   3   1   4       68.37       71.07     22.42 o 
   4   1   4     4229.50     4056.66     76.76 o 
   5   1   4     2717.03     2713.98     69.23 o 
   6   1   4     2629.35     2596.15     88.99 o 
   7   1   4     1080.07     1077.05     68.84 o 
   8   1   4     1847.06     1479.70     89.79 o 
   9   1   4        5.67       71.82     53.34 o 
  10   1   4      820.64      840.79     76.40 o 
  11   1   4     2004.76     1918.30    103.30 o 
 -14   2   4      797.84      876.52    114.82 o 
 -13   2   4      796.52      897.48     66.56 o 
 -12   2   4       96.76       83.02     40.82 o 
 -11   2   4      511.30      513.96     43.07 o 
 -10   2   4        2.95       28.19     30.08 o 
  -9   2   4     1590.55     1553.12     50.62 o 
  -8   2   4      204.85      251.73     28.17 o 
  -7   2   4      523.47      587.53     29.12 o 
  -6   2   4      163.33      187.93     20.28 o 
  -5   2   4     2486.16     2771.86     59.30 o 
  -4   2   4    13702.42    14623.11    165.67 o 
  -3   2   4       22.55       48.66     27.03 o 
  -2   2   4       42.00       57.12     16.36 o 
  -1   2   4      361.23      404.45     25.93 o 
   0   2   4       41.13       34.65     26.52 o 
   1   2   4        0.29      -17.13     20.15 o 
   2   2   4      614.83      670.71     31.36 o 
   3   2   4      292.83      260.39     26.64 o 
   4   2   4       18.40      -14.38     24.14 o 
   5   2   4     7546.58     7610.08    173.83 o 
   6   2   4     2308.46     2302.83     94.30 o 
   7   2   4      169.76       82.22     68.11 o 
   8   2   4       35.09      115.85     83.99 o 
   9   2   4      139.93      195.91     57.49 o 
  10   2   4      575.02      510.90     72.19 o 
  11   2   4        4.56       33.80     61.20 o 
 -14   3   4        2.15       -7.50     60.90 o 
 -13   3   4      799.69      944.77    127.75 o 
 -12   3   4     2056.34     2214.27    101.10 o 
 -11   3   4      339.46      418.45     40.44 o 
 -10   3   4     5161.11     5237.60     91.81 o 
  -9   3   4     7261.52     7203.78    111.36 o 
  -8   3   4     1588.68     1609.65     46.43 o 
  -7   3   4        3.54        0.38     19.93 o 
  -6   3   4      110.26       95.33     18.02 o 
  -5   3   4       16.55       53.69     22.85 o 
  -4   3   4       64.10      112.08     23.91 o 
  -3   3   4     8336.71     8441.83    110.80 o 
  -2   3   4     4648.23     4983.71     66.53 o 
  -1   3   4     2811.31     2923.78     52.97 o 
   0   3   4     6741.24     7066.73     97.21 o 
   1   3   4     7354.42     7373.89     93.44 o 
   2   3   4      514.89      491.51     29.23 o 
   3   3   4     1098.67     1141.94     39.22 o 
   4   3   4      113.00      110.03     25.91 o 
   5   3   4      354.14      335.48     30.54 o 
   6   3   4      394.21      368.51     38.22 o 
   7   3   4     1633.88     1503.78    137.78 o 
   8   3   4     1785.47     1606.48     83.51 o 
   9   3   4       49.19       -7.10     73.72 o 
  10   3   4     3153.86     3055.17    114.60 o 
 -14   4   4     1000.16     1176.03     93.40 o 
 -13   4   4     1015.05      992.22    119.56 o 
 -12   4   4        4.12       16.21     38.61 o 
 -11   4   4     1992.36     1992.75     62.30 o 
 -10   4   4     8836.79     9080.70    128.87 o 
  -9   4   4     4796.07     4870.78     83.11 o 
  -8   4   4     1820.79     1836.08     49.64 o 
  -7   4   4     7152.70     7187.65    125.76 o 
  -6   4   4     2755.79     2489.89     47.22 o 
  -5   4   4      165.25      133.13     25.42 o 
  -4   4   4     3877.76     3485.54     66.25 o 
  -3   4   4     6835.07     6744.60     96.24 o 
  -2   4   4     2689.68     3036.37     62.98 o 
  -1   4   4    18682.91    19302.20    185.98 o 
   0   4   4    20322.59    20547.49    197.90 o 
   1   4   4     3455.44     3775.85     63.24 o 
   2   4   4     4044.50     4010.31     66.45 o 
   3   4   4     4565.24     4524.97     73.87 o 
   4   4   4      697.07      700.90     35.16 o 
   5   4   4      480.54      507.72     33.68 o 
   6   4   4     8300.20     8032.40    127.88 o 
   7   4   4      667.64      619.16     61.34 o 
   8   4   4      612.14      680.45     65.93 o 
   9   4   4     5107.64     4933.89    198.01 o 
  10   4   4     2139.00     1993.76     98.55 o 
 -14   5   4      369.29      543.84     78.28 o 
 -13   5   4     1644.33     1590.76     96.83 o 
 -12   5   4     2012.85     2245.26     77.48 o 
 -11   5   4     2203.28     2225.44     71.63 o 
 -10   5   4      474.91      550.93     40.51 o 
  -9   5   4     7129.24     7183.09    103.73 o 
  -8   5   4     1239.69     1317.64     43.69 o 
  -7   5   4      339.91      296.60     25.18 o 
  -6   5   4     9820.08     9488.08    108.61 o 
  -5   5   4     3001.63     2972.86     84.64 o 
  -4   5   4        0.95       -0.43     22.77 o 
  -3   5   4     2390.78     2219.90     55.76 o 
  -2   5   4     7413.36     7309.27    102.48 o 
  -1   5   4       88.16       58.96     20.99 o 
   0   5   4    11025.99    11226.40    123.42 o 
   1   5   4    12558.98    12852.00    138.61 o 
   2   5   4     4558.86     4528.20     71.26 o 
   3   5   4       91.43       82.90     27.62 o 
   4   5   4     4936.45     4873.71     79.58 o 
   5   5   4     1942.98     1842.06     51.68 o 
   6   5   4       20.69       45.59     36.15 o 
   7   5   4     2647.23     2559.72     93.85 o 
   8   5   4     2146.63     2072.27    101.96 o 
   9   5   4      552.43      614.54     66.64 o 
  10   5   4      759.45      931.00    116.53 o 
 -14   6   4      233.01      303.68     73.14 o 
 -13   6   4      122.12      145.23     63.51 o 
 -12   6   4       98.99      140.81     50.34 o 
 -11   6   4      422.05      398.21     46.00 o 
 -10   6   4      965.51      978.43     46.12 o 
  -9   6   4      706.05      640.15     38.21 o 
  -8   6   4      726.44      714.26     34.60 o 
  -7   6   4      289.34      366.54     25.75 o 
  -6   6   4      182.79      207.56     35.95 o 
  -5   6   4     1685.14     1640.76     50.84 o 
  -4   6   4     1592.15     1555.00     48.44 o 
  -3   6   4       39.63       43.22     24.60 o 
  -2   6   4      620.73      784.96     37.34 o 
  -1   6   4      127.44      122.49     21.13 o 
   0   6   4     6694.18     6868.37     94.62 o 
   1   6   4      278.07      285.72     25.15 o 
   2   6   4     1541.90     1529.06     44.23 o 
   3   6   4        7.85       20.67     22.73 o 
   4   6   4      495.09      473.67     41.15 o 
   5   6   4      605.45      597.10     35.84 o 
   6   6   4     1163.44     1176.07     54.05 o 
   7   6   4      188.03      209.21     52.36 o 
   8   6   4       49.55       -3.22     48.43 o 
   9   6   4       27.46       35.37     49.93 o 
  10   6   4       16.68        7.83     54.33 o 
 -14   7   4       17.49       40.30     62.16 o 
 -13   7   4     1215.41     1228.50     93.29 o 
 -12   7   4      632.77      644.83     65.93 o 
 -11   7   4      122.90      122.36     34.64 o 
 -10   7   4      477.57      486.91     39.44 o 
  -9   7   4     1510.65     1519.02     50.62 o 
  -8   7   4      521.96      581.46     52.88 o 
  -7   7   4      165.38      184.63     25.28 o 
  -6   7   4      438.51      443.75     23.84 o 
  -5   7   4      649.23      665.49     39.45 o 
  -4   7   4       13.16       -0.16     23.39 o 
  -3   7   4      423.61      439.88     31.28 o 
  -2   7   4     2774.98     2781.94     63.38 o 
  -1   7   4        1.72      -31.87     17.78 o 
   0   7   4       39.75       11.16     19.88 o 
   1   7   4      567.85      753.74     32.56 o 
   2   7   4      976.13      982.80     36.67 o 
   3   7   4      455.83      445.16     34.26 o 
   4   7   4      112.73      120.96     31.93 o 
   5   7   4      187.76      165.28     29.78 o 
   6   7   4       76.97       76.88     34.61 o 
   7   7   4      230.25      308.72     54.36 o 
   8   7   4      687.84      817.37     72.35 o 
   9   7   4      768.03      761.62     71.60 o 
  10   7   4      564.73      532.60     70.82 o 
 -14   8   4     1941.79     2068.91    111.47 o 
 -13   8   4     1769.36     1886.54    131.37 o 
 -12   8   4      278.44      267.60     55.96 o 
 -11   8   4     1630.03     1655.95     84.37 o 
 -10   8   4     2670.57     2624.34     67.91 o 
  -9   8   4      786.33      679.54     39.03 o 
  -8   8   4     3953.57     3775.63     69.70 o 
  -7   8   4     5533.65     5410.22     85.96 o 
  -6   8   4     1853.50     1903.45     42.94 o 
  -5   8   4      626.02      565.23     36.17 o 
  -4   8   4    10845.43    10650.59    135.77 o 
  -3   8   4     4883.04     4942.49     82.41 o 
  -2   8   4      876.83      844.33     29.22 o 
  -1   8   4    10708.79    10320.02    115.14 o 
   0   8   4    15605.61    15647.74    160.01 o 
   1   8   4      429.35      431.44     29.84 o 
   2   8   4     2828.11     2707.02     56.84 o 
   3   8   4     8550.75     8609.59    110.17 o 
   4   8   4     1243.23     1202.45     45.26 o 
   5   8   4     5991.21     5793.32    105.43 o 
   6   8   4     6231.27     5935.50    109.80 o 
   7   8   4      826.53      821.79     64.61 o 
   8   8   4      171.51      181.54     54.38 o 
   9   8   4     2195.71     2317.63     99.46 o 
  10   8   4     1514.21     1577.21     91.89 o 
 -14   9   4       16.59       -8.63     63.14 o 
 -13   9   4      511.37      625.04     78.48 o 
 -12   9   4     5662.19     5720.52    137.69 o 
 -11   9   4     1973.19     2018.98     71.84 o 
 -10   9   4     1334.14     1343.22     52.46 o 
  -9   9   4     2543.58     2352.77     60.52 o 
  -8   9   4     1222.14     1155.84     42.98 o 
  -7   9   4      147.15      166.95     25.63 o 
  -6   9   4    10435.59    10551.24    120.57 o 
  -5   9   4     8546.37     8139.23    115.56 o 
  -4   9   4       88.65      143.85     27.26 o 
  -3   9   4     5742.77     5490.55     88.35 o 
  -2   9   4     8390.14     8452.24     99.17 o 
  -1   9   4      945.25      981.71     34.31 o 
   0   9   4      451.39      614.39     29.84 o 
   1   9   4     7596.24     7379.72    112.36 o 
   2   9   4     5033.77     5105.14     79.13 o 
   3   9   4     1750.37     1726.33     50.43 o 
   4   9   4     5264.78     5156.19     83.90 o 
   5   9   4     2264.78     2270.79     69.69 o 
   6   9   4       25.18       43.28     33.47 o 
   7   9   4     4883.61     4474.57    118.25 o 
   8   9   4     3901.61     3986.52    117.29 o 
   9   9   4       41.13       65.84     52.85 o 
  10   9   4      630.17      501.52     71.22 o 
 -14  10   4     1074.21      986.03     93.96 o 
 -13  10   4      180.48      236.18     59.95 o 
 -12  10   4       73.47       67.62     56.63 o 
 -11  10   4     1377.66     1384.42     75.78 o 
 -10  10   4     1190.29     1215.36     50.05 o 
  -9  10   4        1.45       16.72     28.31 o 
  -8  10   4     2466.61     2369.36     57.36 o 
  -7  10   4     2703.10     2631.13     56.29 o 
  -6  10   4       97.09      103.04     20.25 o 
  -5  10   4     2798.15     2700.15     63.48 o 
  -4  10   4     1927.22     1964.68     55.38 o 
  -3  10   4      632.44      681.58     44.29 o 
  -2  10   4       40.60       64.09     21.59 o 
  -1  10   4      839.87      876.10     44.27 o 
   0  10   4       37.91       42.66     20.66 o 
   1  10   4      141.37      167.78     24.19 o 
   2  10   4     2476.21     2390.91     59.98 o 
   3  10   4      670.69      721.64     36.77 o 
   4  10   4      991.55      952.83     41.90 o 
   5  10   4      578.71      589.25     44.48 o 
   6  10   4     1943.27     1835.36     66.33 o 
   7  10   4       81.77       49.10     46.33 o 
   8  10   4      696.90      702.93     66.25 o 
   9  10   4      364.88      260.17     59.36 o 
  10  10   4      249.54      330.79     66.45 o 
 -14  11   4       19.01       86.26     66.24 o 
 -13  11   4      702.61      676.77     72.32 o 
 -12  11   4      406.41      406.85     61.58 o 
 -11  11   4      255.33      287.43     55.08 o 
 -10  11   4        2.68      -55.44     44.55 o 
  -9  11   4       35.98       25.85     28.69 o 
  -8  11   4      572.30      618.87     36.12 o 
  -7  11   4      232.08      247.84     26.33 o 
  -6  11   4      114.71      140.19     21.50 o 
  -5  11   4       50.68       49.45     18.24 o 
  -4  11   4       39.48       57.84     25.55 o 
  -3  11   4      137.80      128.45     19.72 o 
  -2  11   4      674.05      727.10     33.22 o 
  -1  11   4       61.16       83.91     20.82 o 
   0  11   4       18.13       50.40     20.61 o 
   1  11   4        0.27      -10.01     21.15 o 
   2  11   4      175.04      185.08     35.95 o 
   3  11   4      104.40      123.74     27.27 o 
   4  11   4        3.83       40.31     26.67 o 
   5  11   4      122.20       97.63     35.75 o 
   6  11   4      108.22       72.85     44.17 o 
   7  11   4       97.61      113.27     50.63 o 
   8  11   4      592.77      655.32     64.43 o 
   9  11   4       52.02       57.80     55.37 o 
  10  11   4        2.20       -1.80     58.19 o 
 -14  12   4     1831.98     2059.55    116.13 o 
 -13  12   4     3401.38     3180.23    126.85 o 
 -12  12   4       17.34       42.19     53.18 o 
 -11  12   4     4037.37     3938.51    115.79 o 
 -10  12   4     4090.10     4021.88    100.48 o 
  -9  12   4       65.19       82.16     38.23 o 
  -8  12   4     2423.96     2317.58     58.47 o 
  -7  12   4     4528.89     4634.49     77.60 o 
  -6  12   4     2539.35     2407.89     52.74 o 
  -5  12   4     2997.69     3137.01     57.02 o 
  -4  12   4    11920.39    12390.13    135.06 o 
  -3  12   4     2620.12     2631.97     51.59 o 
  -2  12   4     1152.80     1260.57     51.98 o 
  -1  12   4     5263.29     5090.30     74.74 o 
   0  12   4     4512.20     4395.57     70.11 o 
   1  12   4      669.26      644.02     32.76 o 
   2  12   4     5444.53     5332.90     82.59 o 
   3  12   4     4878.05     4692.78     79.95 o 
   4  12   4       34.51       20.45     28.14 o 
   5  12   4     4600.95     4311.66     93.63 o 
   6  12   4     1257.84     1328.05     91.72 o 
   7  12   4      737.22      788.59     52.63 o 
   8  12   4     1837.79     1889.57     87.05 o 
   9  12   4     4167.43     4144.21    126.28 o 
  10  12   4      356.57      453.63    120.45 o 
 -14  13   4      347.85      282.91     77.21 o 
 -13  13   4     1768.75     1944.81    146.83 o 
 -12  13   4     4307.04     4251.05    190.77 o 
 -11  13   4      293.88      333.40     59.22 o 
 -10  13   4     1546.90     1521.10     63.55 o 
  -9  13   4    11035.50    10556.69    177.69 o 
  -8  13   4     6268.67     5805.43    113.01 o 
  -7  13   4      779.63      776.39     36.32 o 
  -6  13   4     7704.80     7390.28    132.67 o 
  -5  13   4     7171.81     7236.40     95.34 o 
  -4  13   4      367.98      360.47     26.16 o 
  -3  13   4    10353.36    10381.28    119.07 o 
  -2  13   4    18848.40    19103.69    190.55 o 
  -1  13   4     1264.58     1246.30     39.74 o 
   0  13   4     3504.27     3507.72     63.05 o 
   1  13   4    10467.96    10447.20    123.99 o 
   2  13   4     1168.46     1246.74     65.07 o 
   3  13   4     1585.59     1560.76     60.88 o 
   4  13   4    10378.56     9790.59    127.11 o 
   5  13   4     4772.40     4819.55    127.94 o 
   6  13   4      496.65      538.33     50.02 o 
   7  13   4     3138.62     3144.49     87.51 o 
   8  13   4     2181.90     2221.43     91.96 o 
   9  13   4       53.47      -15.91     53.73 o 
  10  13   4     1107.83     1240.14    140.02 o 
 -13  14   4     1461.93     1617.65     89.85 o 
 -12  14   4       29.58       61.53     54.01 o 
 -11  14   4      476.97      586.10     64.37 o 
 -10  14   4     1962.69     1918.09     69.26 o 
  -9  14   4      421.68      538.45     47.61 o 
  -8  14   4     3773.52     3572.58     86.75 o 
  -7  14   4     6769.18     6510.32     96.25 o 
  -6  14   4      632.54      536.46     31.93 o 
  -5  14   4     1880.55     1827.28     47.32 o 
  -4  14   4    12357.27    12621.77    140.58 o 
  -3  14   4      949.30     1027.39     37.05 o 
  -2  14   4      180.19      144.19     30.67 o 
  -1  14   4     8402.08     8283.94    104.00 o 
   0  14   4     2178.15     2121.19     50.93 o 
   1  14   4      108.47      140.35     36.90 o 
   2  14   4     5610.15     5465.94     85.23 o 
   3  14   4     3902.17     3950.47     82.41 o 
   4  14   4     1752.66     1698.29     54.40 o 
   5  14   4     4830.98     4588.10     97.68 o 
   6  14   4     2425.36     2440.62     77.62 o 
   7  14   4      218.98      240.26     42.08 o 
   8  14   4      315.98      287.62     62.55 o 
   9  14   4     2492.45     2419.55    128.29 o 
 -13  15   4      110.97       80.58     59.97 o 
 -12  15   4       83.53      107.14     57.08 o 
 -11  15   4      562.48      501.12     64.06 o 
 -10  15   4       33.74      112.38     38.52 o 
  -9  15   4      378.35      367.90     46.20 o 
  -8  15   4       47.42       28.80     38.00 o 
  -7  15   4      422.24      385.33     44.76 o 
  -6  15   4      867.59      895.56     37.99 o 
  -5  15   4     2013.05     2155.53     52.80 o 
  -4  15   4      233.86      228.81     26.46 o 
  -3  15   4      147.97      181.53     24.32 o 
  -2  15   4      212.97      255.75     26.04 o 
  -1  15   4      482.88      525.23     29.94 o 
   0  15   4       84.23      109.24     23.25 o 
   1  15   4       82.24      117.33     32.99 o 
   2  15   4     1485.48     1468.99     58.20 o 
   3  15   4      188.67      227.47     30.86 o 
   4  15   4      378.77      381.03     38.08 o 
   5  15   4      152.96      132.21     39.11 o 
   6  15   4        3.03       40.97     38.91 o 
   7  15   4      236.08      225.69     51.25 o 
   8  15   4        1.95      -70.17     64.14 o 
   9  15   4       55.43      118.97    115.72 o 
 -13  16   4      186.10      277.75     74.88 o 
 -12  16   4      174.47      246.22     59.22 o 
 -11  16   4      980.09      995.40     85.99 o 
 -10  16   4     1874.90     1770.34     68.25 o 
  -9  16   4      695.33      625.85     51.11 o 
  -8  16   4     1086.13     1053.62     57.08 o 
  -7  16   4     5361.13     5023.67    131.58 o 
  -6  16   4     1287.42     1184.63     43.64 o 
  -5  16   4     1404.56     1367.20     44.44 o 
  -4  16   4      271.26      224.54     26.74 o 
  -3  16   4     5238.29     5288.03     80.12 o 
  -2  16   4     2819.26     2943.41     58.66 o 
  -1  16   4     7199.79     7130.99    127.01 o 
   0  16   4      997.68     1075.08     37.56 o 
   1  16   4       59.79       86.89     22.52 o 
   2  16   4     2902.01     2848.38     62.28 o 
   3  16   4     5231.48     5183.04     87.08 o 
   4  16   4       78.34       68.74     30.22 o 
   5  16   4       65.04      108.00     65.50 o 
   6  16   4      672.47      786.52     66.13 o 
   7  16   4      246.51      234.73     52.87 o 
   8  16   4     1397.93     1321.12    100.72 o 
   9  16   4     1263.11     1239.30    102.40 o 
 -13  17   4     1012.37     1085.12     83.63 o 
 -12  17   4     3204.58     3478.48    141.07 o 
 -11  17   4      450.06      412.36     61.07 o 
 -10  17   4      125.22      125.80     52.07 o 
  -9  17   4     7300.88     7426.65    131.50 o 
  -8  17   4     4804.72     4544.75    107.64 o 
  -7  17   4      243.16      319.72     51.64 o 
  -6  17   4     9496.15     9454.58    122.51 o 
  -5  17   4     1433.27     1421.87     50.24 o 
  -4  17   4      130.14      146.13     26.20 o 
  -3  17   4     4952.79     4925.36     80.89 o 
  -2  17   4     8191.75     8424.11    107.38 o 
  -1  17   4       99.79      117.47     21.70 o 
   0  17   4     4905.31     4813.73     75.94 o 
   1  17   4     6298.17     6077.57    107.27 o 
   2  17   4      732.93      784.15     49.93 o 
   3  17   4      479.99      470.22     46.10 o 
   4  17   4     7914.52     7921.03    145.87 o 
   5  17   4     2324.01     2379.16     91.72 o 
   6  17   4        0.41       -2.82     47.13 o 
   7  17   4     5021.20     5142.82    134.69 o 
   8  17   4     2478.57     2263.07    171.57 o 
   9  17   4       21.23       62.03     72.82 o 
 -13  18   4     2135.41     2213.62    118.62 o 
 -12  18   4       31.49      117.40     56.41 o 
 -11  18   4     1653.98     1704.19     85.14 o 
 -10  18   4     2026.79     1956.06     75.62 o 
  -9  18   4        2.69       19.16     39.35 o 
  -8  18   4     3617.30     3558.68     90.09 o 
  -7  18   4     4685.55     4752.97     99.62 o 
  -6  18   4     1939.18     2001.79     82.55 o 
  -5  18   4       75.40       87.62     25.99 o 
  -4  18   4     4012.61     3932.97     70.79 o 
  -3  18   4      120.23       75.75     21.88 o 
  -2  18   4      285.40      298.96     29.51 o 
  -1  18   4      686.55      776.66     44.97 o 
   0  18   4     5577.89     5437.10    102.04 o 
   1  18   4       42.28       26.00     34.99 o 
   2  18   4     3786.59     3556.23     86.50 o 
   3  18   4     5983.95     5814.07    110.54 o 
   4  18   4      173.46      217.08     42.70 o 
   5  18   4      916.57     1038.96     70.25 o 
   6  18   4     1421.50     1523.95     81.27 o 
   7  18   4      276.24      323.73     58.89 o 
   8  18   4      133.64      161.62     74.05 o 
   9  18   4     2769.92     2806.36    138.48 o 
 -12  19   4      688.15      740.48     73.69 o 
 -11  19   4      728.19      713.38     68.46 o 
 -10  19   4       96.58       86.46     43.70 o 
  -9  19   4     1230.57     1309.16     64.28 o 
  -8  19   4       91.69      107.71     40.45 o 
  -7  19   4       88.41       95.19     39.39 o 
  -6  19   4     3147.72     2992.94     78.81 o 
  -5  19   4     1321.62     1334.88     52.20 o 
  -4  19   4     1719.20     1712.79     49.59 o 
  -3  19   4      252.34      341.52     28.76 o 
  -2  19   4     3528.04     3352.62     93.99 o 
  -1  19   4     1970.26     1918.07     64.10 o 
   0  19   4     1049.85     1098.15     54.17 o 
   1  19   4     1933.89     1902.31     65.98 o 
   2  19   4      741.99      777.78     52.72 o 
   3  19   4      574.85      552.99     54.81 o 
   4  19   4     1771.80     1791.63     69.51 o 
   5  19   4      368.33      398.21     58.87 o 
   6  19   4      125.38      239.01     55.53 o 
   7  19   4     1438.40     1376.79     82.05 o 
   8  19   4       22.94       -2.28    124.06 o 
   9  19   4        6.40       68.51     75.62 o 
 -12  20   4        0.70       92.50     56.04 o 
 -11  20   4      869.13      990.59     75.53 o 
 -10  20   4      302.11      378.44     50.40 o 
  -9  20   4       67.09       33.91     41.52 o 
  -8  20   4       38.80       13.82     39.78 o 
  -7  20   4     1962.31     1964.05     67.75 o 
  -6  20   4      133.14      118.95     37.33 o 
  -5  20   4      162.11      152.21     28.45 o 
  -4  20   4      258.51      228.49     37.18 o 
  -3  20   4       39.59       76.05     34.56 o 
  -2  20   4      244.60      238.94     38.38 o 
  -1  20   4     1362.99     1267.42     77.87 o 
   0  20   4      137.12      126.87     46.58 o 
   1  20   4     2344.57     2286.87     73.98 o 
   2  20   4     1375.62     1408.50     62.71 o 
   3  20   4     2471.60     2546.12     86.68 o 
   4  20   4       57.36       56.53     48.42 o 
   5  20   4     1672.26     1718.43     91.32 o 
   6  20   4      857.62      797.53     91.99 o 
   7  20   4        7.40      -27.18     52.21 o 
   8  20   4      755.98      883.37     94.83 o 
 -12  21   4     3583.11     3799.74    128.06 o 
 -11  21   4      594.70      639.20     68.44 o 
 -10  21   4      536.35      572.10     68.37 o 
  -9  21   4      706.67      741.57     59.73 o 
  -8  21   4     2070.82     2147.29     74.83 o 
  -7  21   4        8.84       20.94     32.88 o 
  -6  21   4     6775.51     6936.90    120.65 o 
  -5  21   4     6043.93     5984.07    185.25 o 
  -4  21   4      299.23      356.40     40.25 o 
  -3  21   4     1583.92     1695.04     72.66 o 
  -2  21   4     3553.59     3443.79     84.77 o 
  -1  21   4     1579.16     1531.17     61.08 o 
   0  21   4        5.44      -37.38     36.31 o 
   1  21   4     5446.27     5054.89    105.53 o 
   2  21   4     7048.25     7093.70    127.96 o 
   3  21   4      561.59      672.13     58.65 o 
   4  21   4     4113.19     4035.35    132.99 o 
   5  21   4     1018.03      901.58     71.38 o 
   6  21   4        0.65       53.90     51.65 o 
   7  21   4     1888.56     2145.05     98.07 o 
   8  21   4     1635.22     1591.79    126.37 o 
 -12  22   4        4.88       37.74     56.97 o 
 -11  22   4     3347.74     3467.93    127.89 o 
 -10  22   4     1694.39     1761.62     85.97 o 
  -9  22   4      171.66      224.08     51.49 o 
  -8  22   4     2769.30     2678.16     82.43 o 
  -7  22   4    11146.37    11093.25    164.55 o 
  -6  22   4      239.26      198.32     56.92 o 
  -5  22   4      805.48      797.24     63.51 o 
  -4  22   4     8462.29     8345.99    134.22 o 
  -3  22   4     3211.30     3164.88     91.68 o 
  -2  22   4     1151.71     1182.93     56.40 o 
  -1  22   4     8151.36     7732.34    135.61 o 
   0  22   4      240.49      231.28     43.69 o 
   1  22   4       42.38       32.69     41.83 o 
   2  22   4     4391.29     4393.33    116.96 o 
   3  22   4     5512.36     5267.73    111.50 o 
   4  22   4      151.58      205.99     55.08 o 
   5  22   4      692.94      758.71     69.01 o 
   6  22   4     2644.86     2545.17    101.35 o 
   7  22   4      588.27      483.52     85.15 o 
   8  22   4      330.83      353.47    140.76 o 
 -11  23   4      655.37      775.72     72.98 o 
 -10  23   4        1.45       21.39     59.40 o 
  -9  23   4      158.09      196.92     45.35 o 
  -8  23   4     1211.66     1288.82     84.06 o 
  -7  23   4       92.72       53.57     50.32 o 
  -6  23   4      902.65      918.12     67.07 o 
  -5  23   4      681.51      706.65     63.82 o 
  -4  23   4       51.22        2.60     34.83 o 
  -3  23   4     2094.69     2094.64     70.54 o 
  -2  23   4     5186.28     5313.87    106.35 o 
  -1  23   4      364.30      386.81     46.46 o 
   0  23   4     1362.59     1363.62     63.89 o 
   1  23   4       12.92       20.54     41.29 o 
   2  23   4      281.26      358.62     56.72 o 
   3  23   4     1494.24     1334.70     66.14 o 
   4  23   4     1486.73     1515.45     81.64 o 
   5  23   4      923.62      991.87     74.63 o 
   6  23   4       39.61      138.91     56.57 o 
   7  23   4      796.86      695.25     73.24 o 
 -11  24   4      120.77      124.41     68.37 o 
 -10  24   4      305.34      306.91     71.56 o 
  -9  24   4      387.93      352.12     58.18 o 
  -8  24   4        2.82      -60.29     57.56 o 
  -7  24   4       64.20       -7.25     48.36 o 
  -6  24   4       47.53      -12.93     47.42 o 
  -5  24   4      406.51      384.97     57.45 o 
  -4  24   4      675.90      634.03     50.03 o 
  -3  24   4        9.79        3.46     39.04 o 
  -2  24   4      349.40      370.99     45.72 o 
  -1  24   4        6.15        2.00     38.93 o 
   0  24   4      524.76      447.78     49.11 o 
   1  24   4      263.09      287.53     48.41 o 
   2  24   4      596.53      600.85     55.34 o 
   3  24   4       97.03      107.03     44.82 o 
   4  24   4        0.78       37.86     51.74 o 
   5  24   4       73.55       37.27     53.25 o 
   6  24   4      116.99      187.56     60.16 o 
   7  24   4      178.97      240.69     63.04 o 
 -11  25   4      152.01      248.31     72.98 o 
 -10  25   4      153.34      114.78    106.82 o 
  -9  25   4     3325.50     3307.03    109.99 o 
  -8  25   4     1530.26     1625.94     83.79 o 
  -7  25   4      520.44      474.26     60.13 o 
  -6  25   4     3118.56     3062.13    104.81 o 
  -5  25   4     2686.88     2693.62     97.81 o 
  -4  25   4      314.24      279.38     55.23 o 
  -3  25   4     3259.13     3144.40    107.87 o 
  -2  25   4     2261.15     2193.76     75.21 o 
  -1  25   4      139.34      177.61     42.81 o 
   0  25   4     3585.07     3628.51     96.25 o 
   1  25   4     3615.74     3590.94    110.60 o 
   2  25   4       56.74       81.96     45.08 o 
   3  25   4      655.81      686.33     63.68 o 
   4  25   4     3212.69     3055.94    108.62 o 
   5  25   4     1573.61     1538.07     85.59 o 
   6  25   4        4.96       95.96     59.65 o 
   7  25   4     1681.93     1745.77    170.12 o 
 -10  26   4     2666.85     2727.08    195.47 o 
  -9  26   4       11.99      -92.17     47.10 o 
  -8  26   4     1275.02     1329.55     79.67 o 
  -7  26   4     3404.13     3544.17    111.41 o 
  -6  26   4       26.73      -17.81     49.55 o 
  -5  26   4     1007.23     1135.52     74.17 o 
  -4  26   4     4381.53     4235.56    118.44 o 
  -3  26   4     6725.22     6651.96    125.07 o 
  -2  26   4        2.17       16.82     39.45 o 
  -1  26   4     7127.84     6838.58    157.73 o 
   0  26   4     1037.97     1152.24     66.27 o 
   1  26   4      268.98      252.46     49.69 o 
   2  26   4     3764.37     3713.72    148.99 o 
   3  26   4     4048.29     4132.17    163.87 o 
   4  26   4       19.99        4.23     52.61 o 
   5  26   4     1558.32     1321.43    109.01 o 
   6  26   4     4654.35     4631.74    138.69 o 
 -10  27   4     1355.04     1794.28    205.90 o 
  -9  27   4     2333.59     2464.86    100.62 o 
  -8  27   4      907.99      821.78     71.98 o 
  -7  27   4      299.98      256.93     71.43 o 
  -6  27   4     2940.77     2904.62    104.66 o 
  -5  27   4     3338.62     3503.06    115.99 o 
  -4  27   4       29.41       39.54     59.98 o 
  -3  27   4     1850.71     2026.52     88.58 o 
  -2  27   4     4293.90     4357.19    103.75 o 
  -1  27   4      928.82      846.17     59.16 o 
   0  27   4     1518.63     1568.82     70.97 o 
   1  27   4     5074.46     5051.83    123.73 o 
   2  27   4     1002.10      969.82     63.62 o 
   3  27   4     1528.98     1623.10     73.84 o 
   4  27   4     3661.15     3495.47    116.81 o 
   5  27   4     1349.05     1415.37     88.28 o 
   6  27   4       43.13       82.37     61.71 o 
 -10  28   4       48.62      125.91    103.04 o 
  -9  28   4        9.38      -17.60     66.55 o 
  -8  28   4      211.33      203.30     75.91 o 
  -7  28   4       70.92      118.76     53.22 o 
  -6  28   4       61.74      158.87     55.93 o 
  -5  28   4       33.73      -56.37     49.08 o 
  -4  28   4       39.38       36.62     62.70 o 
  -3  28   4      110.61       77.39     50.87 o 
  -2  28   4      315.60      381.63     49.23 o 
  -1  28   4      127.99      123.30     48.00 o 
   0  28   4        2.27        3.44     43.18 o 
   1  28   4      637.52      634.67     57.97 o 
   2  28   4       80.68      106.34     48.64 o 
   3  28   4        5.50      -18.24     44.20 o 
   4  28   4       41.29       31.51     54.52 o 
   5  28   4       41.51       13.57     57.68 o 
   6  28   4       83.06      147.65     66.81 o 
  -9  29   4     2010.59     2451.47    130.37 o 
  -8  29   4       47.85       81.42     72.91 o 
  -7  29   4      301.87      171.16    113.81 o 
  -6  29   4      325.36      475.64     64.14 o 
  -5  29   4      976.82      992.98    114.93 o 
  -4  29   4      285.57      251.57     57.14 o 
  -3  29   4     1824.70     1944.89     90.04 o 
  -2  29   4      827.20      898.56     79.20 o 
  -1  29   4      441.26      419.40     50.77 o 
   0  29   4      877.32      937.47     63.62 o 
   1  29   4     1417.82     1353.20     69.97 o 
   2  29   4       19.37        1.44     52.15 o 
   3  29   4       23.78       11.64     53.63 o 
   4  29   4     1210.33     1158.79     81.01 o 
   5  29   4     1287.59     1429.99     91.37 o 
  -9  30   4       85.18      139.96    102.36 o 
  -8  30   4     1709.88     1756.49    117.27 o 
  -7  30   4     1932.51     1979.79    121.27 o 
  -6  30   4      772.64     1015.37     97.81 o 
  -5  30   4     1950.30     1862.76    116.51 o 
  -4  30   4     5147.60     5067.19    183.88 o 
  -3  30   4      698.21      769.67     71.15 o 
  -2  30   4      135.74      210.72     55.94 o 
  -1  30   4     1724.11     1703.03     83.02 o 
   0  30   4     2346.86     2369.56    101.28 o 
   1  30   4      153.45      156.29     49.39 o 
   2  30   4     1891.64     1968.75     88.44 o 
   3  30   4     2285.41     2336.14    139.65 o 
   4  30   4       91.37      162.90     61.83 o 
   5  30   4      593.14      736.21     79.33 o 
  -8  31   4     1544.01     1578.18    158.74 o 
  -7  31   4       14.61      101.16     74.10 o 
  -6  31   4     2113.04     2329.44    126.99 o 
  -5  31   4     3328.39     3525.14    149.34 o 
  -4  31   4     1000.83     1025.59     99.88 o 
  -3  31   4      288.46      218.42     77.73 o 
  -2  31   4     2369.55     2286.14     98.25 o 
  -1  31   4       81.78      -10.68     42.83 o 
   0  31   4     1057.18     1081.43     72.58 o 
   1  31   4     3663.19     3595.01    104.09 o 
   2  31   4     1662.01     1736.53    110.85 o 
   3  31   4       15.24      -53.52     53.27 o 
   4  31   4     1786.03     1968.58    100.06 o 
  -7  32   4       52.66       57.69     76.58 o 
  -6  32   4      235.32      230.98     79.05 o 
  -5  32   4      176.02      370.93     86.05 o 
  -4  32   4       89.34       75.59     75.30 o 
  -3  32   4      417.52      394.70     86.02 o 
  -2  32   4      244.09      102.56     73.73 o 
  -1  32   4      190.82      323.81     97.57 o 
   0  32   4      743.69      791.14     73.42 o 
   1  32   4        1.21      109.77     50.52 o 
   2  32   4        2.22      -23.00     46.02 o 
   3  32   4      442.32      445.96     69.38 o 
  -6  33   4      412.00      436.11     91.01 o 
  -5  33   4     1586.79     1665.63    119.22 o 
  -4  33   4      339.94      367.48     86.05 o 
  -3  33   4      250.88      140.85     87.53 o 
  -2  33   4      541.92      496.58     96.60 o 
  -1  33   4       61.56      109.24     74.85 o 
   0  33   4      196.04      174.10     74.12 o 
   1  33   4     1393.74     1454.35     90.84 o 
   2  33   4      403.55      457.14     69.30 o 
  -5  34   4      466.57      457.63     92.48 o 
  -4  34   4     1937.47     1931.63    125.80 o 
  -3  34   4      662.20      739.06     98.45 o 
  -2  34   4       16.22      -14.55     71.85 o 
  -1  34   4     3104.21     2878.77    138.11 o 
   0  34   4     1878.70     1953.03    119.66 o 
   1  34   4       57.06      146.57     61.74 o 
  -4  35   4       23.65      119.17     82.41 o 
  -3  35   4     2101.97     2297.62    133.07 o 
  -2  35   4     4032.01     3974.22    204.43 o 
  -1  35   4       16.89      134.40     77.82 o 
   0  35   4     2000.81     2130.51    126.86 o 
 -14   1   5      994.09     1039.91    146.01 o 
 -13   1   5      304.65      489.92     94.02 o 
 -12   1   5      434.42      429.15     61.15 o 
 -11   1   5     1548.81     1516.95    103.06 o 
 -10   1   5     2610.70     2480.32     90.08 o 
  -9   1   5     2612.29     2739.33     73.50 o 
  -8   1   5     9344.58     9186.97    174.23 o 
  -7   1   5      690.54      797.02     59.67 o 
  -6   1   5      102.04      115.61     23.88 o 
  -5   1   5     1994.15     1974.65     49.45 o 
  -4   1   5       87.38      126.75     22.21 o 
  -3   1   5       39.26       26.05     14.43 o 
  -2   1   5      814.71      887.96     31.39 o 
  -1   1   5     7935.16     8041.87    112.37 o 
   0   1   5     4766.02     4849.75     74.89 o 
   1   1   5      169.92      188.29     26.39 o 
   2   1   5     1534.26     1516.95     47.63 o 
   3   1   5     4358.85     4493.24    100.02 o 
   4   1   5        1.09      -38.72     28.35 o 
   5   1   5     2863.68     2720.45     67.42 o 
   6   1   5      640.61      701.53     62.40 o 
   7   1   5      409.06      372.00     59.47 o 
   8   1   5       36.74       15.82     52.87 o 
   9   1   5      993.10     1049.70     84.22 o 
 -14   2   5        9.34      149.06     85.86 o 
 -13   2   5      206.69      121.38     61.32 o 
 -12   2   5     6164.41     6030.56    140.21 o 
 -11   2   5     1360.88     1403.90     75.75 o 
 -10   2   5     2671.52     2700.77     77.14 o 
  -9   2   5     8746.51     8644.04    132.88 o 
  -8   2   5     2260.77     2152.95     76.07 o 
  -7   2   5     2780.02     2796.42     65.99 o 
  -6   2   5    15721.80    16091.04    189.09 o 
  -5   2   5     9239.06     9200.40    122.67 o 
  -4   2   5      380.16      417.07     32.62 o 
  -3   2   5     2284.07     2160.09     52.73 o 
  -2   2   5    13079.81    13452.50    141.92 o 
  -1   2   5       92.09       97.94     29.55 o 
   0   2   5     7622.10     7775.02    100.35 o 
   1   2   5    21022.81    21231.37    213.19 o 
   2   2   5     1421.93     1451.41     46.39 o 
   3   2   5     2414.81     2408.27     61.99 o 
   4   2   5    12474.79    12404.26    174.41 o 
   5   2   5     1978.97     2107.01     68.89 o 
   6   2   5      101.57      134.36     49.81 o 
   7   2   5     2130.23     2133.37     90.59 o 
   8   2   5     1568.90     1618.50     85.87 o 
   9   2   5      161.32      185.31     61.80 o 
 -14   3   5     1596.78     1679.53    140.44 o 
 -13   3   5      243.25      146.72     65.08 o 
 -12   3   5      242.20      108.10     53.08 o 
 -11   3   5     4853.00     4938.63    125.39 o 
 -10   3   5     5309.18     5305.89    106.57 o 
  -9   3   5      258.36      275.74     38.69 o 
  -8   3   5      489.19      507.59     39.56 o 
  -7   3   5     5935.08     5800.22    111.84 o 
  -6   3   5     2805.13     2798.27     65.14 o 
  -5   3   5     5158.70     5090.96     84.74 o 
  -4   3   5     2178.44     2128.31     74.38 o 
  -3   3   5     1389.93     1363.52     48.36 o 
  -2   3   5     1419.18     1469.03     37.37 o 
  -1   3   5    12645.82    12480.37    136.81 o 
   0   3   5     2648.06     2568.10     56.09 o 
   1   3   5      632.90      617.19     36.49 o 
   2   3   5      999.89      980.35     40.51 o 
   3   3   5     2475.98     2305.78     64.53 o 
   4   3   5       30.63        2.69     28.98 o 
   5   3   5     1511.42     1639.74     75.53 o 
   6   3   5     1740.21     1785.00    112.73 o 
   7   3   5      198.41      150.21     52.45 o 
   8   3   5     1770.27     1769.55     89.51 o 
   9   3   5     2848.01     2728.37    111.05 o 
 -14   4   5      109.57      131.06     84.50 o 
 -13   4   5      189.58      222.96     67.48 o 
 -12   4   5      143.63      128.12     49.62 o 
 -11   4   5       28.26        7.23     60.28 o 
 -10   4   5      113.26      163.52     40.35 o 
  -9   4   5        5.11      -37.31     32.22 o 
  -8   4   5      232.16      240.89     34.99 o 
  -7   4   5     1486.54     1411.32     54.09 o 
  -6   4   5      318.87      359.72     32.85 o 
  -5   4   5     1785.58     1780.65     52.89 o 
  -4   4   5      260.54      255.70     28.97 o 
  -3   4   5       75.55       68.83     24.70 o 
  -2   4   5       15.42        4.88     22.60 o 
  -1   4   5     1125.62     1120.66     36.79 o 
   0   4   5      610.87      627.90     31.72 o 
   1   4   5       15.43       55.68     24.32 o 
   2   4   5       21.36       17.15     25.53 o 
   3   4   5      228.48      245.52     32.40 o 
   4   4   5     1207.51     1329.96     50.72 o 
   5   4   5      755.04      769.47     48.00 o 
   6   4   5       56.44       18.30     45.12 o 
   7   4   5      236.56      195.96     53.60 o 
   8   4   5      359.98      315.36     62.48 o 
   9   4   5        0.15       29.21     70.09 o 
 -14   5   5      314.94      251.00     90.68 o 
 -13   5   5     2231.75     2470.42    176.80 o 
 -12   5   5      316.93      307.92     56.14 o 
 -11   5   5      142.23      171.41     43.29 o 
 -10   5   5      575.01      521.23     48.43 o 
  -9   5   5       14.83        7.95     33.36 o 
  -8   5   5     3170.01     3159.04     76.58 o 
  -7   5   5     5947.48     6006.42    101.49 o 
  -6   5   5      467.77      477.51     34.85 o 
  -5   5   5      230.22      214.67     30.48 o 
  -4   5   5     2445.39     2536.72     61.44 o 
  -3   5   5       70.71       62.34     24.18 o 
  -2   5   5       35.21       28.43     18.39 o 
  -1   5   5      169.33      153.37     22.28 o 
   0   5   5     1422.32     1355.66     46.68 o 
   1   5   5     1459.05     1470.05     46.11 o 
   2   5   5     4217.05     4155.22     75.94 o 
   3   5   5       64.65       57.03     28.94 o 
   4   5   5       15.47      -24.23     29.09 o 
   5   5   5       49.24       76.54     36.48 o 
   6   5   5      321.25      260.40     72.36 o 
   7   5   5      121.36      133.85     51.32 o 
   8   5   5        6.56      -37.56     51.43 o 
   9   5   5      586.54      609.76     72.89 o 
 -14   6   5      296.06      361.03     95.77 o 
 -13   6   5      850.91      766.11     87.33 o 
 -12   6   5     2756.22     2891.25     99.89 o 
 -11   6   5      248.20      259.94     46.46 o 
 -10   6   5     2129.73     2137.58    130.37 o 
  -9   6   5     3851.06     3812.39    110.94 o 
  -8   6   5     3685.77     3623.50     83.12 o 
  -7   6   5       34.78       30.34     29.46 o 
  -6   6   5     2468.68     2497.25     64.28 o 
  -5   6   5     4380.78     4147.29     79.59 o 
  -4   6   5      174.01      140.66     27.53 o 
  -3   6   5     5036.00     5234.80     91.01 o 
  -2   6   5     5555.53     5750.58     78.08 o 
  -1   6   5      311.17      335.79     25.79 o 
   0   6   5     3714.28     3660.77     65.50 o 
   1   6   5     8570.64     8313.46    127.22 o 
   2   6   5     1066.49     1052.54     42.44 o 
   3   6   5     1748.53     1777.34     55.01 o 
   4   6   5     3643.85     3620.80     76.76 o 
   5   6   5     1276.23     1298.07     57.81 o 
   6   6   5     1326.65     1347.26     74.04 o 
   7   6   5     2655.99     2709.55    147.81 o 
   8   6   5     2078.79     2058.81    119.45 o 
   9   6   5       22.64        6.05     56.91 o 
 -14   7   5     2362.95     2666.38    165.28 o 
 -13   7   5     1491.40     1314.16     99.32 o 
 -12   7   5      927.39      864.78     58.40 o 
 -11   7   5     3738.77     3698.37    112.61 o 
 -10   7   5     2141.66     2113.65     72.62 o 
  -9   7   5        6.38       14.42     35.50 o 
  -8   7   5     1396.76     1520.21     59.55 o 
  -7   7   5     8654.72     8361.16    132.01 o 
  -6   7   5       59.09       61.03     30.83 o 
  -5   7   5     2686.60     2518.73     64.18 o 
  -4   7   5     9882.25    10011.73    155.65 o 
  -3   7   5      960.10      970.21     41.92 o 
  -2   7   5       33.76       28.29     16.42 o 
  -1   7   5     9371.45     9099.40    110.02 o 
   0   7   5     4134.92     4093.29     69.78 o 
   1   7   5       73.30       68.26     25.18 o 
   2   7   5     5337.38     5236.35     86.79 o 
   3   7   5     5746.46     5614.74     92.59 o 
   4   7   5      468.91      346.35     36.97 o 
   5   7   5     2139.21     2089.90     84.10 o 
   6   7   5     5627.67     5500.94    130.85 o 
   7   7   5      369.00      405.07     90.97 o 
   8   7   5      462.78      638.34     76.83 o 
   9   7   5     3373.05     3231.62    146.34 o 
 -14   8   5       76.85       46.83     96.12 o 
 -13   8   5      430.77      493.30    110.91 o 
 -12   8   5      442.83      467.49     63.00 o 
 -11   8   5      681.31      664.59     53.63 o 
 -10   8   5      928.50      903.86     55.07 o 
  -9   8   5      180.23       79.93     37.80 o 
  -8   8   5      164.43      145.56     42.56 o 
  -7   8   5      887.78      925.94     62.80 o 
  -6   8   5     1891.79     1811.23     59.40 o 
  -5   8   5      620.37      554.88     37.72 o 
  -4   8   5       93.80       83.10     28.72 o 
  -3   8   5     5492.60     5640.50     94.28 o 
  -2   8   5      381.03      412.35     26.09 o 
  -1   8   5       27.51       26.04     21.21 o 
   0   8   5      957.21      919.16     36.40 o 
   1   8   5       56.09      101.37     28.28 o 
   2   8   5     1860.47     1669.17     51.51 o 
   3   8   5      354.45      373.28     36.18 o 
   4   8   5      559.79      554.70     40.47 o 
   5   8   5      551.31      564.69     49.09 o 
   6   8   5      894.62      886.19     66.61 o 
   7   8   5       63.99       54.32     49.72 o 
   8   8   5      295.31      268.09     59.65 o 
   9   8   5       16.17       -8.53     56.85 o 
 -14   9   5        0.61       -9.28     79.51 o 
 -13   9   5      262.06      339.42     77.35 o 
 -12   9   5       29.49       47.27     50.88 o 
 -11   9   5      622.78      609.65     78.46 o 
 -10   9   5      208.82      173.73     42.10 o 
  -9   9   5        0.20       -2.81     36.87 o 
  -8   9   5      364.18      431.57     46.80 o 
  -7   9   5        0.81       -3.33     30.20 o 
  -6   9   5        2.05       42.65     30.07 o 
  -5   9   5       82.08       68.94     29.71 o 
  -4   9   5       48.45       39.62     28.61 o 
  -3   9   5      468.45      462.57     35.71 o 
  -2   9   5     2332.03     2277.90     46.81 o 
  -1   9   5      133.84      150.95     23.32 o 
   0   9   5       37.06       36.96     23.07 o 
   1   9   5      258.57      276.83     34.42 o 
   2   9   5     1805.73     1715.38     52.96 o 
   3   9   5     1425.19     1458.68     51.14 o 
   4   9   5        1.70      -31.34     29.12 o 
   5   9   5        0.76       41.90     37.00 o 
   6   9   5       49.51       32.97     35.11 o 
   7   9   5      305.33      239.28     55.21 o 
   8   9   5      486.11      470.80     63.74 o 
   9   9   5       78.84       91.59     84.78 o 
 -14  10   5      104.71      123.74     83.64 o 
 -13  10   5      936.49      951.31     96.05 o 
 -12  10   5     2529.91     2426.69     96.55 o 
 -11  10   5      937.23      970.31     58.82 o 
 -10  10   5     1458.72     1374.09     80.47 o 
  -9  10   5    10947.33    10422.70    155.92 o 
  -8  10   5     6073.45     5531.30    105.71 o 
  -7  10   5       56.56       11.11     32.62 o 
  -6  10   5     4851.71     4730.21     91.33 o 
  -5  10   5     6277.00     6371.78    106.26 o 
  -4  10   5        8.11      -12.45     27.26 o 
  -3  10   5     8846.27     8995.44    129.14 o 
  -2  10   5    14650.19    14456.89    154.45 o 
  -1  10   5       45.30       68.43     21.85 o 
   0  10   5     3494.07     3526.59     66.70 o 
   1  10   5     9424.97     9439.42    141.19 o 
   2  10   5     3093.52     2939.45     66.80 o 
   3  10   5      539.96      556.89     48.70 o 
   4  10   5     6209.25     5985.67    166.74 o 
   5  10   5     1399.59     1422.98     72.32 o 
   6  10   5      270.71      288.05     42.46 o 
   7  10   5     6083.88     6390.24    147.39 o 
   8  10   5     1217.41     1085.94     79.04 o 
   9  10   5       10.67       17.87     56.80 o 
 -14  11   5     4576.48     4696.47    290.77 o 
 -13  11   5      699.64      800.04     74.64 o 
 -12  11   5      833.12      932.59     71.98 o 
 -11  11   5     3358.63     3444.03     94.25 o 
 -10  11   5     2808.81     2657.94     94.98 o 
  -9  11   5        0.71      -34.87     37.11 o 
  -8  11   5     9868.62     9121.60    158.01 o 
  -7  11   5     4958.92     4835.11     98.22 o 
  -6  11   5      518.36      499.45     41.01 o 
  -5  11   5     4588.24     4352.83     87.53 o 
  -4  11   5    11080.66    11314.31    183.32 o 
  -3  11   5      164.08      176.52     31.15 o 
  -2  11   5     3534.59     3626.63     62.92 o 
  -1  11   5     7760.17     8031.80    103.91 o 
   0  11   5     4116.63     4026.09     71.90 o 
   1  11   5     1130.51     1215.38     44.53 o 
   2  11   5     2254.41     2184.76     60.32 o 
   3  11   5     3870.49     3988.55     92.09 o 
   4  11   5        3.64      -27.56     30.41 o 
   5  11   5     4149.05     4057.28    107.41 o 
   6  11   5     2473.64     2488.01     78.69 o 
   7  11   5       31.05       45.75     51.05 o 
   8  11   5     1021.88      995.23     77.03 o 
   9  11   5     2634.19     2510.23    131.54 o 
 -13  12   5      645.94      686.18     71.91 o 
 -12  12   5     3879.31     3872.15    119.47 o 
 -11  12   5      669.39      735.05     55.35 o 
 -10  12   5     1390.91     1291.48     63.62 o 
  -9  12   5      858.27      903.58     55.65 o 
  -8  12   5      569.94      588.16     48.31 o 
  -7  12   5      999.31      959.77     51.22 o 
  -6  12   5    10784.91    10462.00    148.85 o 
  -5  12   5     2421.80     2556.24     69.53 o 
  -4  12   5      152.57      198.17     33.76 o 
  -3  12   5     5224.05     5278.24     94.62 o 
  -2  12   5     4543.98     4654.01     73.30 o 
  -1  12   5      138.17      172.72     25.26 o 
   0  12   5     2119.06     2153.36     54.77 o 
   1  12   5     3128.66     3257.05     70.03 o 
   2  12   5      552.90      567.35     38.74 o 
   3  12   5     2884.01     2789.03     68.85 o 
   4  12   5     3148.84     3059.30     81.92 o 
   5  12   5      949.20     1015.03     79.26 o 
   6  12   5      111.45      178.02     40.38 o 
   7  12   5     2252.64     2281.27     95.91 o 
   8  12   5      175.76      198.91     76.73 o 
 -13  13   5      226.48      285.17     61.40 o 
 -12  13   5       54.43      111.36     53.64 o 
 -11  13   5       89.66      126.33     43.87 o 
 -10  13   5      547.26      568.95     57.61 o 
  -9  13   5      893.44      896.22     55.54 o 
  -8  13   5      125.42       79.37     43.17 o 
  -7  13   5       56.60        6.17     35.22 o 
  -6  13   5      477.78      407.78     41.33 o 
  -5  13   5     2381.69     2321.96     68.79 o 
  -4  13   5       71.64       75.19     31.42 o 
  -3  13   5        7.35       24.10     28.13 o 
  -2  13   5      173.26      197.99     24.48 o 
  -1  13   5        4.28        3.68     35.37 o 
   0  13   5      122.38      119.30     26.94 o 
   1  13   5     1845.71     1796.03     53.94 o 
   2  13   5      210.13      265.72     40.55 o 
   3  13   5      550.24      471.72     39.20 o 
   4  13   5      122.40       85.46     45.40 o 
   5  13   5     1342.25     1290.50     86.20 o 
   6  13   5       72.84       74.73     38.03 o 
   7  13   5       22.02      126.76     69.19 o 
   8  13   5      157.65      152.84    109.78 o 
 -13  14   5     1781.56     1659.91     91.43 o 
 -12  14   5      669.53      725.98     69.38 o 
 -11  14   5       88.81       62.10     51.27 o 
 -10  14   5     1173.01     1082.71     61.06 o 
  -9  14   5     1493.86     1450.40     74.18 o 
  -8  14   5     1842.70     1924.75     92.59 o 
  -7  14   5      664.49      659.21     48.59 o 
  -6  14   5     2605.78     2534.45     72.91 o 
  -5  14   5      396.49      418.54     40.45 o 
  -4  14   5      240.20      262.85     35.91 o 
  -3  14   5     2312.72     2340.30     66.08 o 
  -2  14   5     2565.56     2649.25     69.50 o 
  -1  14   5      236.85      264.28     27.35 o 
   0  14   5     6026.05     6110.08    109.92 o 
   1  14   5     5553.16     5764.80     94.14 o 
   2  14   5      677.13      717.65     52.51 o 
   3  14   5     2218.28     2326.34     65.24 o 
   4  14   5      267.91      314.78     46.37 o 
   5  14   5      732.38      701.84     52.12 o 
   6  14   5       65.01       66.45     47.57 o 
   7  14   5     2855.43     3017.36    130.49 o 
   8  14   5      851.58      796.78     94.42 o 
 -13  15   5     1472.11     1559.56     90.53 o 
 -12  15   5        5.74      -62.65     75.71 o 
 -11  15   5     2910.18     2871.06     89.15 o 
 -10  15   5     4878.21     4692.23    107.10 o 
  -9  15   5        1.05      -44.82     39.13 o 
  -8  15   5     3781.90     3609.86     92.24 o 
  -7  15   5     6001.35     5982.81    113.38 o 
  -6  15   5     1850.58     1706.24     63.22 o 
  -5  15   5     1697.23     1725.80     62.59 o 
  -4  15   5    13615.61    12980.74    171.95 o 
  -3  15   5      816.91      796.89     44.82 o 
  -2  15   5     2676.00     2673.22     70.04 o 
  -1  15   5    11886.66    12103.57    142.20 o 
   0  15   5     2921.50     2931.38     76.82 o 
   1  15   5      878.09      917.03     42.63 o 
   2  15   5     6562.84     6610.03    137.93 o 
   3  15   5     5215.48     5537.22     95.98 o 
   4  15   5       67.07      108.47     60.35 o 
   5  15   5     2369.23     2523.26     95.52 o 
   6  15   5     3503.71     3303.88    109.60 o 
   7  15   5      685.39      776.79     87.62 o 
   8  15   5     1360.33     1378.05    108.95 o 
 -13  16   5     1771.94     1895.61     97.79 o 
 -12  16   5     1991.93     1947.25     95.37 o 
 -11  16   5      253.66      250.95     45.63 o 
 -10  16   5      942.67     1082.19     61.58 o 
  -9  16   5     2383.39     2509.18     82.76 o 
  -8  16   5     1450.36     1430.85     64.06 o 
  -7  16   5        8.72       18.06     36.71 o 
  -6  16   5     4233.59     4140.92     93.26 o 
  -5  16   5     1196.23     1200.85     69.10 o 
  -4  16   5      115.24       90.15     32.08 o 
  -3  16   5     3405.00     3403.71    101.85 o 
  -2  16   5     2883.23     2951.97     73.99 o 
  -1  16   5       44.08       38.02     30.52 o 
   0  16   5     2740.16     2676.24    102.76 o 
   1  16   5      892.09      943.35     54.72 o 
   2  16   5      109.94       94.74     40.27 o 
   3  16   5     1012.94     1090.93     59.36 o 
   4  16   5      981.34     1072.49     71.36 o 
   5  16   5     1681.28     1665.40     83.23 o 
   6  16   5        0.82       -4.67     51.47 o 
   7  16   5     3100.34     3149.97    136.05 o 
   8  16   5     1090.26     1135.46    103.30 o 
 -13  17   5      174.72      115.13     61.79 o 
 -12  17   5        9.94      -30.47     51.35 o 
 -11  17   5     1050.33     1029.26     62.65 o 
 -10  17   5     2373.96     2375.30    102.55 o 
  -9  17   5      201.19      184.31     54.20 o 
  -8  17   5      166.87      127.62     43.18 o 
  -7  17   5      120.20       90.87     45.21 o 
  -6  17   5       85.62       89.64     37.44 o 
  -5  17   5       91.64      108.18     43.28 o 
  -4  17   5      860.74      863.21     47.91 o 
  -3  17   5     2376.70     2448.67    129.25 o 
  -2  17   5        0.85       14.92     25.79 o 
  -1  17   5     1205.61     1339.15     55.56 o 
   0  17   5      556.60      533.38     44.34 o 
   1  17   5      201.34      267.69     41.47 o 
   2  17   5       49.74       75.72     41.31 o 
   3  17   5     1743.23     1749.29     68.81 o 
   4  17   5     1102.72      970.57     68.80 o 
   5  17   5      699.80      842.74     68.54 o 
   6  17   5       10.78       47.97     51.08 o 
   7  17   5       41.88       99.15     71.32 o 
   8  17   5      549.02      616.14     91.69 o 
 -12  18   5      268.17      355.97     65.25 o 
 -11  18   5        9.80       -2.16     51.46 o 
 -10  18   5       60.53      139.48     43.91 o 
  -9  18   5      277.00      256.80     47.41 o 
  -8  18   5     1876.83     1830.61     71.90 o 
  -7  18   5       24.14       50.29     38.78 o 
  -6  18   5     1439.60     1377.68     59.73 o 
  -5  18   5     3700.53     3743.52     87.68 o 
  -4  18   5       55.97       50.69     29.41 o 
  -3  18   5     1969.73     1957.50     81.37 o 
  -2  18   5        2.83       12.62     44.76 o 
  -1  18   5      323.38      333.81     53.93 o 
   0  18   5       76.42       58.97     44.77 o 
   1  18   5      438.41      475.58     46.01 o 
   2  18   5       44.82       48.49     41.91 o 
   3  18   5      217.07      321.83     47.41 o 
   4  18   5      494.92      532.55     62.73 o 
   5  18   5      881.67      949.67     73.00 o 
   6  18   5      152.66      253.49     62.61 o 
   7  18   5      779.81      919.33     94.37 o 
 -12  19   5       17.15       26.19     56.24 o 
 -11  19   5     1190.76     1437.89     83.74 o 
 -10  19   5       66.62       78.80     43.03 o 
  -9  19   5      164.16      147.49     47.46 o 
  -8  19   5     2278.97     2428.82     79.11 o 
  -7  19   5     3625.16     3546.33     90.76 o 
  -6  19   5      207.37      143.54     35.97 o 
  -5  19   5     1394.41     1472.45     59.09 o 
  -4  19   5     8077.97     8168.83    157.82 o 
  -3  19   5     4149.03     4209.21    115.01 o 
  -2  19   5      298.40      372.45     93.75 o 
  -1  19   5       37.18       34.12     33.85 o 
   0  19   5        7.90       84.21     37.41 o 
   1  19   5      352.16      377.41     44.26 o 
   2  19   5     5381.34     5258.65    111.53 o 
   3  19   5     5143.93     5181.72    116.63 o 
   4  19   5      163.26      130.96     87.16 o 
   5  19   5     2091.03     2287.17     96.11 o 
   6  19   5     3627.39     3692.51    120.66 o 
   7  19   5      293.42      238.38     76.17 o 
 -12  20   5     1322.39     1616.43     92.53 o 
 -11  20   5       41.52       69.31     54.84 o 
 -10  20   5      189.00      207.56     49.59 o 
  -9  20   5     3281.41     3251.16     93.38 o 
  -8  20   5      831.49      971.89     58.20 o 
  -7  20   5      759.39      783.09     53.50 o 
  -6  20   5     3570.62     3534.74    110.75 o 
  -5  20   5     1798.41     1920.59     83.91 o 
  -4  20   5      300.43      319.64     58.78 o 
  -3  20   5     6958.97     6914.89    193.45 o 
  -2  20   5     4521.92     4336.94    117.65 o 
  -1  20   5     2362.21     2335.29    103.54 o 
   0  20   5      144.42      150.33     45.29 o 
   1  20   5     3910.39     3802.10     94.12 o 
   2  20   5     1426.09     1513.20     67.47 o 
   3  20   5      773.96      780.48     57.50 o 
   4  20   5     4248.73     4451.90    123.95 o 
   5  20   5     2158.63     2300.11     96.73 o 
   6  20   5      436.25      381.40     65.31 o 
   7  20   5     2426.55     2688.94    131.56 o 
 -12  21   5       24.36       64.24     57.74 o 
 -11  21   5      101.58      119.26     56.01 o 
 -10  21   5       23.49      -61.26     40.35 o 
  -9  21   5       26.61       67.67     39.00 o 
  -8  21   5      807.92      810.68     55.92 o 
  -7  21   5      365.97      351.18     58.08 o 
  -6  21   5      103.68      125.26     52.04 o 
  -5  21   5     1081.72     1051.67     71.46 o 
  -4  21   5     2774.10     2845.49     99.76 o 
  -3  21   5      588.03      504.27     60.91 o 
  -2  21   5        5.00       43.54     49.08 o 
  -1  21   5       68.15       48.18     48.55 o 
   0  21   5      273.32      288.76     43.00 o 
   1  21   5        1.33      -34.42     37.03 o 
   2  21   5     1496.45     1572.70     69.55 o 
   3  21   5      529.80      508.17     54.91 o 
   4  21   5       72.01      127.10     53.56 o 
   5  21   5     1251.21     1408.21     90.73 o 
   6  21   5      165.82      216.13     61.21 o 
   7  21   5      571.85      532.73     87.93 o 
 -11  22   5      134.09      160.07     58.63 o 
 -10  22   5       80.25       24.27     51.52 o 
  -9  22   5     2271.96     2312.29     96.80 o 
  -8  22   5        0.67      -21.77     49.50 o 
  -7  22   5       46.05        7.71     50.25 o 
  -6  22   5        1.00       48.83     52.15 o 
  -5  22   5     1304.12     1294.99    127.87 o 
  -4  22   5      100.63      183.11     55.19 o 
  -3  22   5     2089.30     1990.43     86.30 o 
  -2  22   5      740.02      714.99     65.47 o 
  -1  22   5      103.87      129.59     52.19 o 
   0  22   5     1898.04     1846.40     70.64 o 
   1  22   5      608.65      593.81     51.84 o 
   2  22   5      518.17      520.69     56.66 o 
   3  22   5       91.60      171.55     53.72 o 
   4  22   5     2538.06     2563.36    101.82 o 
   5  22   5      772.87      849.23     86.24 o 
   6  22   5       85.87      210.71     63.48 o 
 -11  23   5     4034.16     3783.39    145.60 o 
 -10  23   5     2006.07     1976.81     92.55 o 
  -9  23   5      688.50      711.86     70.62 o 
  -8  23   5     1978.61     1899.69    104.01 o 
  -7  23   5     2311.78     2371.05     96.95 o 
  -6  23   5      205.00      201.09     70.28 o 
  -5  23   5     2666.97     2569.37     96.83 o 
  -4  23   5     3527.68     3423.03    136.12 o 
  -3  23   5     2485.87     2577.90     98.76 o 
  -2  23   5     4248.42     4240.20    120.02 o 
  -1  23   5     6054.60     6077.81    152.66 o 
   0  23   5     2613.03     2490.94     96.81 o 
   1  23   5       59.73       94.44     44.08 o 
   2  23   5     3792.54     3849.83    100.46 o 
   3  23   5     1069.86     1101.76     75.54 o 
   4  23   5      422.09      518.87     66.12 o 
   5  23   5      383.43      415.54     67.06 o 
   6  23   5     2326.36     2518.55    107.94 o 
 -11  24   5      506.61      419.54     83.05 o 
 -10  24   5      410.56      369.60     64.86 o 
  -9  24   5     7124.09     7229.03    215.03 o 
  -8  24   5     1488.14     1576.31     85.37 o 
  -7  24   5      798.20      776.22     69.78 o 
  -6  24   5     2828.26     2925.10    106.44 o 
  -5  24   5     1142.90     1249.99     78.21 o 
  -4  24   5       48.60       80.19     61.09 o 
  -3  24   5     5768.27     5713.27    140.09 o 
  -2  24   5     5062.08     4983.92    154.08 o 
  -1  24   5       19.38        5.19     52.25 o 
   0  24   5     2808.50     2892.88    123.40 o 
   1  24   5     6656.49     6814.37    131.12 o 
   2  24   5       29.71       93.91     43.73 o 
   3  24   5      720.84      635.29     68.25 o 
   4  24   5     1008.18     1202.35     80.49 o 
   5  24   5      314.95      169.87     61.37 o 
   6  24   5      248.60      431.85     70.31 o 
 -10  25   5     3116.46     3312.42    118.87 o 
  -9  25   5       88.23      112.62     58.24 o 
  -8  25   5     3250.57     3241.28    115.11 o 
  -7  25   5      939.08     1058.14     77.34 o 
  -6  25   5      189.84      138.31     57.68 o 
  -5  25   5      495.04      539.07     65.87 o 
  -4  25   5     1184.98     1246.26     78.14 o 
  -3  25   5     1005.44     1245.39     80.99 o 
  -2  25   5      758.19      699.40     98.08 o 
  -1  25   5     3334.67     3244.82    110.43 o 
   0  25   5     3565.22     3379.99    113.12 o 
   1  25   5      488.65      624.37     68.29 o 
   2  25   5     3866.65     3930.79    102.33 o 
   3  25   5      581.87      497.61     66.45 o 
   4  25   5      310.59      282.26     66.01 o 
   5  25   5     1134.65      942.25    119.84 o 
 -10  26   5        0.28       53.87     58.94 o 
  -9  26   5      205.59      189.08     60.82 o 
  -8  26   5        9.51       16.07     58.06 o 
  -7  26   5      511.26      474.49     66.44 o 
  -6  26   5     1238.70     1189.62     80.07 o 
  -5  26   5      554.38      515.18     66.70 o 
  -4  26   5       17.97       62.02     52.62 o 
  -3  26   5      161.41      128.46     65.90 o 
  -2  26   5       69.67      104.84     54.89 o 
  -1  26   5       77.86       81.65     56.26 o 
   0  26   5       46.60       87.71     55.98 o 
   1  26   5      366.01      230.89     59.52 o 
   2  26   5        3.60       28.88     42.20 o 
   3  26   5      146.11      214.47     68.33 o 
   4  26   5       10.50      106.26     56.57 o 
   5  26   5       40.55       11.57     59.12 o 
  -9  27   5      104.29       98.32     58.61 o 
  -8  27   5     1090.21     1019.24     80.45 o 
  -7  27   5     1977.85     2133.72     98.81 o 
  -6  27   5      218.67      155.15     58.94 o 
  -5  27   5     1846.61     1808.73     92.39 o 
  -4  27   5     1624.08     1591.41     86.37 o 
  -3  27   5      200.57      198.64     56.38 o 
  -2  27   5      158.59      154.34     57.99 o 
  -1  27   5     4043.24     3968.43    122.73 o 
   0  27   5     2890.23     2953.18    109.53 o 
   1  27   5        0.73       52.50     56.28 o 
   2  27   5     1941.07     2172.12     97.65 o 
   3  27   5      182.85       83.25     57.01 o 
   4  27   5      625.52      808.47     77.94 o 
  -9  28   5     2934.73     3049.11    118.34 o 
  -8  28   5       89.96       61.54     77.23 o 
  -7  28   5     2209.92     2235.49    102.60 o 
  -6  28   5     5739.21     5627.40    147.51 o 
  -5  28   5     1565.85     1393.53     87.46 o 
  -4  28   5      129.21      151.48     59.24 o 
  -3  28   5     2328.79     2257.84     99.63 o 
  -2  28   5     2244.87     2220.26     98.18 o 
  -1  28   5       72.32       48.34     55.10 o 
   0  28   5     2025.07     2238.26     98.83 o 
   1  28   5     2792.13     2804.60    136.55 o 
   2  28   5      338.05      368.99     64.57 o 
   3  28   5     3237.37     3528.42    119.54 o 
   4  28   5     4127.30     4152.78    131.41 o 
  -8  29   5     1112.84     1112.09     85.70 o 
  -7  29   5     2875.31     3039.50    116.49 o 
  -6  29   5        9.79       17.42     55.26 o 
  -5  29   5     1143.68     1291.57    167.59 o 
  -4  29   5     5545.03     5792.24    210.71 o 
  -3  29   5     1341.10     1313.07     94.72 o 
  -2  29   5      489.61      479.13     70.28 o 
  -1  29   5     3181.46     3432.13    116.75 o 
   0  29   5      995.11     1000.02     80.76 o 
   1  29   5       40.72        9.23     53.54 o 
   2  29   5     2274.47     2358.73    121.73 o 
   3  29   5     2783.44     2828.05    133.21 o 
  -7  30   5      126.89      -15.14     83.37 o 
  -6  30   5      217.87      263.28     64.34 o 
  -5  30   5     1289.85     1234.06     85.33 o 
  -4  30   5       15.56       84.39     61.83 o 
  -3  30   5      437.76      409.64     68.79 o 
  -2  30   5      136.19       51.99     70.59 o 
  -1  30   5       48.58       -8.21     76.34 o 
   0  30   5      150.05      248.84     63.12 o 
   1  30   5       53.89       51.29     58.27 o 
   2  30   5        0.87       20.49     69.36 o 
   3  30   5      300.38      313.79     80.84 o 
  -7  31   5       35.36       45.84     78.87 o 
  -6  31   5        3.06       56.22     78.89 o 
  -5  31   5      329.44      380.08     69.30 o 
  -4  31   5       83.76      116.80     61.15 o 
  -3  31   5      407.23      407.05     66.14 o 
  -2  31   5       81.84       19.63     57.39 o 
  -1  31   5      353.05      357.30     67.81 o 
   0  31   5      294.26      283.66     83.93 o 
   1  31   5        9.42       19.39     58.87 o 
   2  31   5       44.25       25.88     94.83 o 
  -6  32   5     2607.96     3032.32    148.34 o 
  -5  32   5     2505.15     2527.81    152.26 o 
  -4  32   5       12.57       82.55     80.68 o 
  -3  32   5     1239.97     1404.31    123.33 o 
  -2  32   5     3107.46     3273.61    120.26 o 
  -1  32   5      841.51      804.76     79.74 o 
   0  32   5      661.82      703.48     77.66 o 
   1  32   5     1704.26     2011.71    102.24 o 
  -4  33   5     3573.71     3361.84    154.75 o 
  -3  33   5     1187.03     1274.50    114.40 o 
  -2  33   5      126.39       42.96     78.61 o 
  -1  33   5     1517.31     1527.72     94.44 o 
 -14   0   6     3785.39     3706.76    259.71 o 
 -13   0   6      590.34      640.58    101.87 o 
 -12   0   6      381.76      410.87    181.44 o 
 -11   0   6     2016.82     1839.07    241.69 o 
 -10   0   6     2671.57     2436.84    131.95 o 
  -9   0   6       67.68      117.25     69.13 o 
  -8   0   6     5208.54     5329.82    260.74 o 
  -7   0   6    22045.96    21517.56    408.22 o 
  -6   0   6     3400.88     3202.65    132.72 o 
  -5   0   6     7364.58     7141.29    397.87 o 
  -4   0   6     1997.53     1891.07     99.44 o 
  -3   0   6     1002.82      939.27     76.60 o 
  -2   0   6        6.84       -4.73     27.77 o 
  -1   0   6     9151.47     9000.49    249.56 o 
   0   0   6      986.44     1075.23     60.01 o 
   1   0   6      801.96      784.72     58.77 o 
   2   0   6    14533.45    14453.48    239.87 o 
   3   0   6     7491.07     7595.96    163.95 o 
   4   0   6     1245.74     1289.69    111.65 o 
   5   0   6     3363.16     2994.46    206.30 o 
   6   0   6     5461.01     5488.20    252.22 o 
   7   0   6       11.28      -34.86     74.49 o 
   8   0   6     2071.27     2206.00    265.47 o 
 -14   1   6        0.98       34.16    121.51 o 
 -13   1   6     1094.61     1032.62     79.27 o 
 -12   1   6     2771.10     2785.78    105.23 o 
 -11   1   6        0.72       15.02     48.01 o 
 -10   1   6     1227.49     1193.27     71.88 o 
  -9   1   6     2708.22     2569.05     94.44 o 
  -8   1   6      463.22      509.96     55.07 o 
  -7   1   6     7449.69     7213.45    171.12 o 
  -6   1   6    15906.57    16097.27    231.71 o 
  -5   1   6     1787.53     1687.29     80.58 o 
  -4   1   6      527.85      564.39     55.55 o 
  -3   1   6     7448.19     7658.38    113.69 o 
  -2   1   6      790.14      778.29     32.76 o 
  -1   1   6        1.22       -1.02     25.38 o 
   0   1   6     1558.24     1656.88     51.50 o 
   1   1   6     2076.15     2019.56     58.69 o 
   2   1   6        0.92      -24.80     28.95 o 
   3   1   6    11037.79    10624.52    141.26 o 
   4   1   6     5761.08     6065.56    112.81 o 
   5   1   6      239.66      343.16     55.64 o 
   6   1   6      610.76      697.62     66.29 o 
   7   1   6      907.83     1021.63     78.29 o 
   8   1   6      938.69      955.95     87.00 o 
 -14   2   6       34.97       57.51     79.41 o 
 -13   2   6        2.04       65.55     58.10 o 
 -12   2   6        8.87      142.98     55.07 o 
 -11   2   6       42.20       59.78     49.67 o 
 -10   2   6      243.00      173.88     54.30 o 
  -9   2   6      131.77      164.72     51.01 o 
  -8   2   6      581.61      539.28     54.23 o 
  -7   2   6     5297.10     5116.61    118.75 o 
  -6   2   6     1871.08     1846.04     86.61 o 
  -5   2   6       13.24      -10.74     34.49 o 
  -4   2   6       86.55       61.60     36.24 o 
  -3   2   6      471.96      512.09     35.67 o 
  -2   2   6      115.66      116.90     22.05 o 
  -1   2   6     1192.39     1318.25     42.58 o 
   0   2   6       25.54       33.21     25.47 o 
   1   2   6       50.19        6.11     27.35 o 
   2   2   6       52.12      117.66     32.19 o 
   3   2   6       15.96      -32.04     30.87 o 
   4   2   6      481.18      570.00     46.72 o 
   5   2   6      322.85      378.35     56.22 o 
   6   2   6       13.77       24.18     58.26 o 
   7   2   6      165.07      221.72     59.25 o 
   8   2   6        4.43       74.81     59.88 o 
 -14   3   6       64.75      105.19     86.21 o 
 -13   3   6      993.05      912.71     77.51 o 
 -12   3   6      748.79      747.69    115.27 o 
 -11   3   6      160.12      147.86     52.74 o 
 -10   3   6      388.75      388.37     56.87 o 
  -9   3   6     2123.88     2001.40     82.83 o 
  -8   3   6      303.11      313.99     49.63 o 
  -7   3   6      859.38      832.44     59.56 o 
  -6   3   6      811.72      728.01     53.76 o 
  -5   3   6      115.66       78.20     38.40 o 
  -4   3   6     2006.89     1897.95     55.72 o 
  -3   3   6      703.94      772.96     59.18 o 
  -2   3   6     1272.33     1401.82     59.60 o 
  -1   3   6        4.20       -2.96     21.68 o 
   0   3   6     1330.89     1381.87     52.29 o 
   1   3   6      896.72      926.67     42.85 o 
   2   3   6      298.45      334.19     43.21 o 
   3   3   6      117.71      199.76     36.93 o 
   4   3   6     1425.12     1424.43     54.37 o 
   5   3   6      214.71      270.19     53.65 o 
   6   3   6      196.49      160.35     53.34 o 
   7   3   6      716.66      664.92     70.34 o 
   8   3   6       17.02       62.16     75.10 o 
 -14   4   6     2868.86     2854.89    167.59 o 
 -13   4   6      418.85      344.97     65.17 o 
 -12   4   6       77.20       42.07     52.37 o 
 -11   4   6     4973.25     5015.32    135.46 o 
 -10   4   6     3075.57     2808.86     98.97 o 
  -9   4   6      155.32      110.78     47.96 o 
  -8   4   6     4582.48     4410.86    112.89 o 
  -7   4   6     6871.32     6439.17    133.30 o 
  -6   4   6      608.30      542.19     49.91 o 
  -5   4   6     4876.89     4767.86    108.12 o 
  -4   4   6    12377.73    12410.80    160.58 o 
  -3   4   6     1089.11     1027.02     45.44 o 
  -2   4   6     3521.44     3585.96    126.46 o 
  -1   4   6    13457.48    13370.74    151.79 o 
   0   4   6     1129.83     1112.61     42.66 o 
   1   4   6      225.07      216.10     32.14 o 
   2   4   6     5302.19     5337.67     93.30 o 
   3   4   6     3572.07     3593.23     87.69 o 
   4   4   6       97.41      108.15     40.37 o 
   5   4   6     2931.96     2970.75    100.92 o 
   6   4   6     1819.47     1946.95     89.24 o 
   7   4   6       51.54        2.84     51.24 o 
   8   4   6     2548.45     2702.37    132.00 o 
 -14   5   6        0.03      -85.99     90.86 o 
 -13   5   6      950.77      888.00     92.23 o 
 -12   5   6     7221.32     7091.20    196.62 o 
 -11   5   6      127.65       95.63     49.87 o 
 -10   5   6     1526.67     1546.62     92.75 o 
  -9   5   6     2177.68     2055.47     84.44 o 
  -8   5   6      578.83      608.72     56.55 o 
  -7   5   6      577.18      591.43     54.08 o 
  -6   5   6      903.55      988.86     60.24 o 
  -5   5   6     4765.85     4625.51     88.01 o 
  -4   5   6     1230.58     1169.93     49.62 o 
  -3   5   6     7391.46     7392.85    131.97 o 
  -2   5   6     4651.07     4722.88     94.79 o 
  -1   5   6      399.68      451.23     30.62 o 
   0   5   6      412.26      471.84     37.70 o 
   1   5   6     4372.87     4133.70     78.48 o 
   2   5   6      408.38      418.81     38.55 o 
   3   5   6      315.25      224.49     37.40 o 
   4   5   6     3013.28     3113.15     85.36 o 
   5   5   6     1055.18     1036.30     69.54 o 
   6   5   6       51.79       91.02     49.57 o 
   7   5   6     1199.98     1187.64     81.25 o 
   8   5   6      559.97      597.54     80.04 o 
 -13   6   6      461.35      399.64     81.79 o 
 -12   6   6      245.65      241.82     57.98 o 
 -11   6   6     1444.62     1296.48     77.45 o 
 -10   6   6      172.71      321.70     81.44 o 
  -9   6   6      245.20      299.23     54.29 o 
  -8   6   6      631.05      604.89     56.91 o 
  -7   6   6      381.93      327.49     49.05 o 
  -6   6   6      371.17      389.71     37.74 o 
  -5   6   6      264.79      275.07     34.45 o 
  -4   6   6      950.49      966.21     45.86 o 
  -3   6   6      258.41      253.86     34.17 o 
  -2   6   6     2654.27     2735.57     71.63 o 
  -1   6   6     5868.34     6142.01    106.84 o 
   0   6   6      124.93      134.43     26.83 o 
   1   6   6      234.31      219.58     32.00 o 
   2   6   6       73.52       52.25     31.64 o 
   3   6   6      534.30      472.15     41.86 o 
   4   6   6        0.37      -44.36     37.70 o 
   5   6   6      235.25      300.04     52.59 o 
   6   6   6      299.32      229.33     54.82 o 
   7   6   6       40.59       10.72     51.59 o 
   8   6   6     3148.50     3021.15    114.57 o 
 -13   7   6      121.99       67.77     69.09 o 
 -12   7   6       63.32       46.21     62.36 o 
 -11   7   6        2.05      -25.87     48.22 o 
 -10   7   6      276.54      301.26     54.72 o 
  -9   7   6      752.69      818.73     64.94 o 
  -8   7   6        6.50       16.98     42.51 o 
  -7   7   6      152.37      232.57     48.42 o 
  -6   7   6     1072.93     1179.97     51.77 o 
  -5   7   6      476.02      490.15     39.30 o 
  -4   7   6       67.40       44.31     29.66 o 
  -3   7   6       22.52        9.51     29.24 o 
  -2   7   6        3.59       35.73     30.58 o 
  -1   7   6      284.50      248.64     36.38 o 
   0   7   6      243.65      219.87     40.35 o 
   1   7   6      579.23      630.08     38.59 o 
   2   7   6      103.53       48.84     32.70 o 
   3   7   6      415.15      430.68     47.68 o 
   4   7   6      388.88      365.62     46.55 o 
   5   7   6       91.73       76.72     36.57 o 
   6   7   6        5.21       14.35     47.25 o 
   7   7   6      354.95      394.78     63.99 o 
 -13   8   6     2156.46     2403.36    125.78 o 
 -12   8   6       31.34      -25.09     64.99 o 
 -11   8   6      847.85     1007.15     80.62 o 
 -10   8   6     1864.94     1854.42     84.28 o 
  -9   8   6      516.71      561.23     63.22 o 
  -8   8   6     3735.12     3418.18    102.33 o 
  -7   8   6     4178.30     3948.71     88.67 o 
  -6   8   6     2156.96     2074.41     66.13 o 
  -5   8   6      814.85      970.17     48.95 o 
  -4   8   6     6771.96     6610.85    127.67 o 
  -3   8   6      499.10      490.28     40.73 o 
  -2   8   6       50.14       37.14     31.92 o 
  -1   8   6     3453.83     3511.44     81.80 o 
   0   8   6     2358.32     2441.57     78.82 o 
   1   8   6      347.54      408.26     35.03 o 
   2   8   6     4663.71     4482.98     86.33 o 
   3   8   6     3684.89     3882.16     84.21 o 
   4   8   6        6.79       -8.64     37.08 o 
   5   8   6     3993.02     3966.81    148.09 o 
   6   8   6     2479.05     2529.85    118.59 o 
   7   8   6      442.34      520.24     74.30 o 
 -13   9   6     2348.12     2151.06    119.38 o 
 -12   9   6     1579.02     1526.68     86.88 o 
 -11   9   6      144.51        0.78     54.28 o 
 -10   9   6     1299.38     1232.27     86.38 o 
  -9   9   6     5895.64     5556.67    130.04 o 
  -8   9   6     1029.27     1100.33     55.18 o 
  -7   9   6     2381.96     2214.85     70.13 o 
  -6   9   6     7257.55     6734.58    115.89 o 
  -5   9   6     1345.23     1354.68     54.80 o 
  -4   9   6      233.02      267.25     36.97 o 
  -3   9   6     3832.11     3652.73     84.17 o 
  -2   9   6     4229.84     4096.97    109.38 o 
  -1   9   6      146.30      158.84     35.15 o 
   0   9   6     6313.20     6291.39     96.62 o 
   1   9   6     5645.06     5596.35     92.96 o 
   2   9   6       62.39       20.38     33.89 o 
   3   9   6      341.95      374.59     45.68 o 
   4   9   6     4657.06     4480.29    102.16 o 
   5   9   6     2038.93     2052.63     74.32 o 
   6   9   6      201.23      366.31     63.94 o 
   7   9   6     2192.38     2079.99     95.78 o 
 -13  10   6       72.97       28.26     63.71 o 
 -12  10   6     1052.32     1152.66    115.27 o 
 -11  10   6      993.49     1012.56     83.33 o 
 -10  10   6       35.05       50.47     48.15 o 
  -9  10   6        2.09       74.79     48.12 o 
  -8  10   6      642.93      629.25     47.66 o 
  -7  10   6      279.27      317.72     45.71 o 
  -6  10   6       11.16        6.24     33.77 o 
  -5  10   6     2937.80     2735.14     76.50 o 
  -4  10   6      837.72      924.96     49.62 o 
  -3  10   6      800.84      875.05     48.83 o 
  -2  10   6      815.11      853.87     82.32 o 
  -1  10   6      743.12      832.58     48.11 o 
   0  10   6      749.95      764.76     48.11 o 
   1  10   6      100.16       87.99     30.32 o 
   2  10   6      731.56      769.13     43.69 o 
   3  10   6     1035.55     1100.75     51.25 o 
   4  10   6       21.59        5.06     37.17 o 
   5  10   6      269.11      230.96     43.58 o 
   6  10   6      286.14      222.53     55.51 o 
   7  10   6      574.65      723.80     73.13 o 
 -13  11   6       17.11       12.90     67.70 o 
 -12  11   6      120.66       52.38     52.68 o 
 -11  11   6        4.13       74.80     51.16 o 
 -10  11   6      157.07      153.66     52.32 o 
  -9  11   6      216.04      192.63     43.55 o 
  -8  11   6       33.50       94.07     39.76 o 
  -7  11   6      314.68      324.62     46.35 o 
  -6  11   6     2437.49     2356.86     72.80 o 
  -5  11   6       46.50       54.64     35.91 o 
  -4  11   6        0.25      -24.25     33.29 o 
  -3  11   6        5.55       -0.67     32.27 o 
  -2  11   6        9.52       -0.47     32.99 o 
  -1  11   6       42.51       51.45     34.45 o 
   0  11   6      237.49      282.99     39.76 o 
   1  11   6      228.11      292.53     33.25 o 
   2  11   6        7.04       30.36     29.03 o 
   3  11   6       20.78      -24.51     32.96 o 
   4  11   6        1.84       20.96     37.76 o 
   5  11   6      252.58      283.98     44.24 o 
   6  11   6       64.24       13.01     51.03 o 
   7  11   6      302.06      416.92    109.42 o 
 -13  12   6      626.27      710.66    160.16 o 
 -12  12   6      540.50      444.59     63.14 o 
 -11  12   6     1594.31     1731.02     86.88 o 
 -10  12   6     1199.68     1189.71     74.63 o 
  -9  12   6      139.80      140.50     42.21 o 
  -8  12   6     3514.08     3492.55    100.57 o 
  -7  12   6     4532.24     4410.09     97.94 o 
  -6  12   6       39.70       47.11     37.07 o 
  -5  12   6     2995.05     3048.84     80.81 o 
  -4  12   6     4806.55     5074.09    101.39 o 
  -3  12   6     1166.63     1234.42     74.84 o 
  -2  12   6     1363.64     1453.44     58.96 o 
  -1  12   6     3518.38     3536.67    104.07 o 
   0  12   6     1446.05     1332.01     58.18 o 
   1  12   6     1466.82     1492.27     54.92 o 
   2  12   6     6233.30     6302.99    111.28 o 
   3  12   6     2524.82     2316.18     67.51 o 
   4  12   6      226.18      235.47     44.62 o 
   5  12   6     1660.08     1819.10     72.31 o 
   6  12   6     2475.39     2604.02    122.84 o 
   7  12   6        1.16      -49.90     69.71 o 
 -13  13   6     2821.50     3003.07    139.65 o 
 -12  13   6     2236.71     2153.82    158.95 o 
 -11  13   6       44.32      123.65     53.79 o 
 -10  13   6     3033.43     2998.32    104.84 o 
  -9  13   6     5199.48     5275.58    111.94 o 
  -8  13   6      222.89      250.17     45.40 o 
  -7  13   6      878.91      863.36     54.31 o 
  -6  13   6     8240.03     8389.81    136.81 o 
  -5  13   6     2047.70     2317.63     74.21 o 
  -4  13   6      974.12     1035.38     54.80 o 
  -3  13   6     5878.60     5796.69    109.31 o 
  -2  13   6     4138.95     4225.66    104.89 o 
  -1  13   6        0.38       38.75     31.96 o 
   0  13   6     5784.31     5709.45    131.07 o 
   1  13   6     5303.72     5214.68    103.26 o 
   2  13   6       69.55       45.60     36.56 o 
   3  13   6     4539.99     4525.44     90.94 o 
   4  13   6     3734.00     3875.09    113.39 o 
   5  13   6      105.86      160.81     55.43 o 
   6  13   6     1105.49     1165.57    102.40 o 
   7  13   6     3146.51     3146.25    140.13 o 
 -12  14   6      856.34      857.05     97.00 o 
 -11  14   6     3579.36     3524.27    115.17 o 
 -10  14   6     2376.46     2362.77     83.31 o 
  -9  14   6        0.33      -24.19     37.95 o 
  -8  14   6     1424.06     1375.94     63.39 o 
  -7  14   6     2150.53     2343.44     96.85 o 
  -6  14   6       57.30       48.49     37.92 o 
  -5  14   6     2404.46     2463.16     76.88 o 
  -4  14   6     4745.24     4626.80     98.42 o 
  -3  14   6      958.52      985.06     52.18 o 
  -2  14   6     2697.47     2651.96     73.86 o 
  -1  14   6     2474.08     2480.93     72.20 o 
   0  14   6      868.46      890.99     49.65 o 
   1  14   6      874.67      851.60     50.67 o 
   2  14   6     2565.61     2687.81     69.70 o 
   3  14   6      569.69      607.62     58.47 o 
   4  14   6     1127.43     1054.94     71.90 o 
   5  14   6     1051.44     1171.16     86.91 o 
   6  14   6      856.45      993.38    210.48 o 
   7  14   6        5.66       63.60    129.91 o 
 -12  15   6      161.55       74.79     68.89 o 
 -11  15   6      204.49      200.75     61.66 o 
 -10  15   6        0.39        9.09     40.78 o 
  -9  15   6       11.36       29.27     47.34 o 
  -8  15   6      663.54      674.17     54.60 o 
  -7  15   6       89.52       93.44     41.01 o 
  -6  15   6      433.36      342.28     46.08 o 
  -5  15   6      116.36      145.70     39.23 o 
  -4  15   6      249.12      313.23     41.25 o 
  -3  15   6      954.84     1070.88     63.60 o 
  -2  15   6      916.30      911.56     61.00 o 
  -1  15   6      396.09      518.60     42.63 o 
   0  15   6       20.67       36.96     54.91 o 
   1  15   6       39.09       34.89     46.92 o 
   2  15   6      244.60      283.74     57.95 o 
   3  15   6      602.70      607.55     75.78 o 
   4  15   6        2.87      -49.33     46.43 o 
   5  15   6      290.01      338.22     59.91 o 
   6  15   6       23.95      -55.55     75.45 o 
 -12  16   6       24.03      -33.10     76.02 o 
 -11  16   6     2134.80     2177.24     96.81 o 
 -10  16   6     1234.26     1268.20     67.13 o 
  -9  16   6        2.00      -15.52     40.48 o 
  -8  16   6     1102.28     1152.41    122.21 o 
  -7  16   6      123.42      172.27     42.98 o 
  -6  16   6      264.61      299.11     43.03 o 
  -5  16   6     2459.32     2437.70     76.33 o 
  -4  16   6     5588.53     5639.54    109.75 o 
  -3  16   6     1516.41     1586.26     61.22 o 
  -2  16   6     2168.54     2184.45     87.08 o 
  -1  16   6      620.84      678.91     62.33 o 
   0  16   6       42.31       49.05     50.25 o 
   1  16   6     1340.54     1333.29     81.67 o 
   2  16   6     2728.83     2716.25     98.72 o 
   3  16   6      141.52      213.56     75.66 o 
   4  16   6      123.98      118.37     53.11 o 
   5  16   6     1785.78     1709.54     87.56 o 
   6  16   6      215.81      206.24     71.01 o 
 -12  17   6     3041.69     3098.06    137.63 o 
 -11  17   6      115.24       57.06     51.87 o 
 -10  17   6     2850.81     3027.21     93.36 o 
  -9  17   6     3598.40     3485.60     98.14 o 
  -8  17   6     1040.61      979.92     59.92 o 
  -7  17   6      136.08      165.80     39.26 o 
  -6  17   6     2322.43     2381.51     76.31 o 
  -5  17   6     4788.07     4651.59    103.35 o 
  -4  17   6      275.25      352.36     41.65 o 
  -3  17   6     5893.42     5841.99    168.07 o 
  -2  17   6     5238.77     5363.44    128.26 o 
  -1  17   6       30.16      -30.02     46.56 o 
   0  17   6     2185.46     2150.14     90.86 o 
   1  17   6     4047.17     3931.82    113.60 o 
   2  17   6       97.65      111.02     51.43 o 
   3  17   6       91.17      114.82     47.23 o 
   4  17   6     1048.64     1082.14     73.03 o 
   5  17   6      729.43      889.51    161.00 o 
   6  17   6      346.65      483.95     92.51 o 
 -12  18   6      172.85      153.93     70.08 o 
 -11  18   6     4468.25     4402.65    113.12 o 
 -10  18   6     1523.92     1674.42     84.76 o 
  -9  18   6      331.58      353.51     50.30 o 
  -8  18   6     3314.34     3177.70     91.04 o 
  -7  18   6      723.12      750.89     54.03 o 
  -6  18   6       43.61      -22.54     34.43 o 
  -5  18   6     3025.20     2917.57    104.54 o 
  -4  18   6     2589.72     2719.18    109.86 o 
  -3  18   6      952.58      916.79     70.67 o 
  -2  18   6     1851.94     1790.68     82.84 o 
  -1  18   6     6960.35     6747.71    147.69 o 
   0  18   6     1466.50     1407.90     76.33 o 
   1  18   6      293.83      259.41     58.83 o 
   2  18   6      735.88      819.09     93.07 o 
   3  18   6     1533.25     1577.87    108.71 o 
   4  18   6       49.16       91.25     48.92 o 
   5  18   6     2611.46     2623.95    132.89 o 
   6  18   6     3549.21     3549.94    211.43 o 
 -11  19   6      332.46      340.83     55.22 o 
 -10  19   6      424.15      442.20     55.34 o 
  -9  19   6      201.67      258.77     47.01 o 
  -8  19   6     1155.78     1229.82     63.71 o 
  -7  19   6      134.64       46.18     52.04 o 
  -6  19   6       35.67       46.76     51.03 o 
  -5  19   6      154.57      158.61     55.81 o 
  -4  19   6      106.43      131.26     53.21 o 
  -3  19   6      761.07      798.24     67.89 o 
  -2  19   6      682.29      636.42     64.63 o 
  -1  19   6       78.10       90.38     51.18 o 
   0  19   6      609.50      732.85     85.04 o 
   1  19   6     1644.57     1718.84     98.44 o 
   2  19   6      415.40      507.40     63.55 o 
   3  19   6      242.38      227.52     66.99 o 
   4  19   6      442.84      393.13     66.15 o 
   5  19   6      281.39      398.50     70.22 o 
 -11  20   6       66.74      128.24     83.07 o 
 -10  20   6      433.50      495.81     54.04 o 
  -9  20   6      194.01      172.52     56.91 o 
  -8  20   6      311.33      331.37     62.81 o 
  -7  20   6      118.12       72.78     53.54 o 
  -6  20   6      445.66      454.42     63.40 o 
  -5  20   6      151.53      157.44     55.11 o 
  -4  20   6     1000.45      996.88     72.91 o 
  -3  20   6      387.01      346.37     61.05 o 
  -2  20   6       25.25        5.59     52.91 o 
  -1  20   6      382.54      483.01     64.46 o 
   0  20   6     1482.47     1455.12     82.00 o 
   1  20   6       32.55      -51.61     48.93 o 
   2  20   6       76.08      117.38     54.57 o 
   3  20   6      336.35      308.94     71.79 o 
   4  20   6        6.93       22.08     62.95 o 
   5  20   6      387.79      542.30     69.24 o 
 -11  21   6      109.07       60.19     55.51 o 
 -10  21   6      813.76      936.93    123.54 o 
  -9  21   6     2758.79     2722.10    107.02 o 
  -8  21   6     1009.48     1118.92     79.47 o 
  -7  21   6     1582.77     1725.16     87.18 o 
  -6  21   6     2326.66     2414.56     99.41 o 
  -5  21   6      524.58      545.69     66.10 o 
  -4  21   6      418.84      443.08     63.59 o 
  -3  21   6     3472.84     3497.90    115.56 o 
  -2  21   6     1969.29     2046.89     92.33 o 
  -1  21   6      317.33      381.48     71.77 o 
   0  21   6     6313.94     6320.80    147.11 o 
   1  21   6     3767.46     3792.62    148.70 o 
   2  21   6       12.15       64.20     54.02 o 
   3  21   6     1157.98      964.54     98.35 o 
   4  21   6     1881.97     1834.61    110.27 o 
   5  21   6     2553.23     2513.22    127.10 o 
 -10  22   6     2328.10     2228.38    137.81 o 
  -9  22   6      132.75      107.62     71.37 o 
  -8  22   6     1334.06     1356.59     83.47 o 
  -7  22   6     1588.51     1716.98     89.62 o 
  -6  22   6      256.90      240.91     61.50 o 
  -5  22   6     2844.12     2759.92    103.48 o 
  -4  22   6     5037.40     4980.81    133.54 o 
  -3  22   6        4.91       45.90     52.62 o 
  -2  22   6      742.65      909.71     74.01 o 
  -1  22   6     2632.52     2801.61    104.83 o 
   0  22   6     1291.03     1342.61     89.84 o 
   1  22   6      358.76      412.18     77.02 o 
   2  22   6     2062.73     2086.40     95.95 o 
   3  22   6     2004.62     2042.08    114.37 o 
   4  22   6      181.75      179.17     70.42 o 
 -10  23   6      510.17      625.29    112.75 o 
  -9  23   6     3587.67     3600.08    122.66 o 
  -8  23   6     1435.87     1319.27     84.88 o 
  -7  23   6      143.63      108.72     58.55 o 
  -6  23   6     1122.00     1202.97     81.73 o 
  -5  23   6      965.66     1103.69    105.92 o 
  -4  23   6      878.87      800.71     72.82 o 
  -3  23   6     1973.79     2221.06     96.64 o 
  -2  23   6       33.68       52.61     59.31 o 
  -1  23   6      227.14      221.69     59.70 o 
   0  23   6     2539.28     2747.34    105.71 o 
   1  23   6     3117.84     3152.11    114.79 o 
   2  23   6      314.27      163.39     84.73 o 
   3  23   6      220.50      208.13     72.62 o 
   4  23   6      250.59      288.89     76.53 o 
  -9  24   6        0.23      -18.97     85.19 o 
  -8  24   6       92.90       81.06     58.08 o 
  -7  24   6      160.12       49.17     57.62 o 
  -6  24   6      313.14      430.07     67.50 o 
  -5  24   6       91.06      143.21     57.24 o 
  -4  24   6        0.75       -0.70     52.45 o 
  -3  24   6       20.80       62.40     56.85 o 
  -2  24   6      978.19      880.76     75.37 o 
  -1  24   6      861.29      939.61     78.13 o 
   0  24   6      110.99      129.73     60.23 o 
   1  24   6      161.47       97.41     59.68 o 
   2  24   6       39.61       -4.03     65.71 o 
   3  24   6       22.95       61.74     70.28 o 
   4  24   6      118.42      213.59     75.70 o 
  -9  25   6      942.35      897.05     80.22 o 
  -8  25   6      479.38      629.57     75.90 o 
  -7  25   6      363.98      338.34     68.95 o 
  -6  25   6     2016.81     2138.08     99.42 o 
  -5  25   6     2749.69     2952.59    120.22 o 
  -4  25   6       46.11       83.73     57.59 o 
  -3  25   6     2139.19     2131.07    154.78 o 
  -2  25   6     2490.22     2200.36    152.50 o 
  -1  25   6       97.68       68.90     58.72 o 
   0  25   6     1175.56     1328.14     84.91 o 
   1  25   6      894.13      960.08     79.97 o 
   2  25   6      469.30      436.99    105.32 o 
   3  25   6     1148.12     1307.35    105.00 o 
  -8  26   6     4335.47     4540.60    179.69 o 
  -7  26   6     2816.99     3208.77    120.50 o 
  -6  26   6        4.69      -40.74     55.56 o 
  -5  26   6     2642.38     2688.61    111.04 o 
  -4  26   6     4115.65     3869.32    126.68 o 
  -3  26   6        1.63       30.29     57.44 o 
  -2  26   6     2092.60     2097.18     99.83 o 
  -1  26   6     2313.02     2404.99    136.96 o 
   0  26   6     1286.05     1326.81     86.71 o 
   1  26   6      339.55      412.28     69.77 o 
   2  26   6     5164.42     5218.10    169.91 o 
   3  26   6     2043.37     2049.12    149.61 o 
  -8  27   6      954.12     1055.73     97.54 o 
  -7  27   6      540.98      450.24     73.07 o 
  -6  27   6     1887.32     2046.95    100.16 o 
  -5  27   6      393.00      378.93     68.82 o 
  -4  27   6      192.27      158.77     63.84 o 
  -3  27   6      869.44      941.51    112.39 o 
  -2  27   6     1215.46     1254.45     87.84 o 
  -1  27   6      442.05      477.97     70.90 o 
   0  27   6     1339.99     1437.16     96.75 o 
   1  27   6     1870.44     1942.25    100.86 o 
   2  27   6        0.52      -85.15     66.35 o 
  -7  28   6       68.61       20.26     59.67 o 
  -6  28   6      134.86       74.95     59.91 o 
  -5  28   6      175.18      113.98     63.18 o 
  -4  28   6      128.09       99.15     69.72 o 
  -3  28   6       31.88       48.90     60.15 o 
  -2  28   6        0.52      -34.68     57.94 o 
  -1  28   6      197.48      194.68     66.10 o 
   0  28   6        0.95      -63.93     55.30 o 
   1  28   6        3.96       -7.02     59.32 o 
  -6  29   6     1093.36     1288.17     91.90 o 
  -5  29   6      143.99      160.06     65.38 o 
  -4  29   6      608.54      587.32     77.90 o 
  -3  29   6      350.82      288.55     68.19 o 
  -2  29   6      426.23      432.95     73.06 o 
  -1  29   6      104.32      181.54     65.31 o 
   0  29   6      391.85      372.41     72.41 o 
  -5  30   6     1099.06     1072.69     87.82 o 
  -4  30   6      858.23      919.56     84.74 o 
  -3  30   6      113.50       96.76     64.56 o 
  -2  30   6      933.23      865.70     85.11 o 
  -1  30   6     2446.89     2590.29    170.32 o 
 -13   1   7      476.57      505.23     71.73 o 
 -12   1   7      512.40      536.17     67.41 o 
 -11   1   7     1751.73     1628.65     85.49 o 
 -10   1   7      127.44      104.78     51.66 o 
  -9   1   7      315.91      357.28     56.84 o 
  -8   1   7     1360.73     1364.29     75.98 o 
  -7   1   7     2016.76     1930.28    104.63 o 
  -6   1   7      143.05       94.06     46.52 o 
  -5   1   7     2484.51     2369.51     86.83 o 
  -4   1   7      243.56      295.25     51.72 o 
  -3   1   7      313.60      332.57     50.46 o 
  -2   1   7     1202.02     1183.89    103.98 o 
  -1   1   7      539.43      606.47     56.36 o 
   0   1   7      424.18      450.06     59.51 o 
   1   1   7        1.40       33.03     32.33 o 
   2   1   7     1740.65     1753.86     58.90 o 
   3   1   7      588.16      558.38     49.00 o 
   4   1   7       94.43       36.95     77.58 o 
   5   1   7     1587.48     1609.95    154.87 o 
   6   1   7      963.00      952.40     77.64 o 
 -13   2   7     3775.22     3780.45    128.02 o 
 -12   2   7     3554.69     3486.23    119.76 o 
 -11   2   7        0.54      -81.08     48.15 o 
 -10   2   7      502.40      506.09     62.73 o 
  -9   2   7     4941.60     4579.72    143.96 o 
  -8   2   7      441.67      449.91     58.36 o 
  -7   2   7     1485.28     1363.69     73.94 o 
  -6   2   7     3647.56     3604.57    190.45 o 
  -5   2   7     1416.01     1538.98     74.72 o 
  -4   2   7     2183.65     2259.38     85.83 o 
  -3   2   7    16430.68    16161.26    274.84 o 
  -2   2   7     1664.48     1666.55     74.46 o 
  -1   2   7       68.39       74.87     43.18 o 
   0   2   7     1179.43     1261.84     56.28 o 
   1   2   7     3610.81     3633.90     88.69 o 
   2   2   7        2.62      -15.66     28.16 o 
   3   2   7     2346.51     2315.32     69.30 o 
   4   2   7     4353.89     4444.14    122.28 o 
   5   2   7      361.97      274.18     58.48 o 
   6   2   7     2477.62     2641.16    167.71 o 
 -13   3   7       54.86       15.83     93.61 o 
 -12   3   7     1164.64     1170.12     82.77 o 
 -11   3   7     1336.46     1229.79     80.29 o 
 -10   3   7      166.40      182.18     84.90 o 
  -9   3   7       27.94      -13.44     46.54 o 
  -8   3   7     4883.70     4499.54    120.71 o 
  -7   3   7     3166.70     2873.41     98.98 o 
  -6   3   7      161.41      166.66     48.43 o 
  -5   3   7     3619.23     3433.02    107.05 o 
  -4   3   7     5538.21     5436.74    127.87 o 
  -3   3   7      629.85      678.09     58.70 o 
  -2   3   7     2660.70     2697.96     94.13 o 
  -1   3   7     4134.11     4401.81    113.91 o 
   0   3   7      475.36      514.85     53.31 o 
   1   3   7     1166.82     1231.08     56.53 o 
   2   3   7     5656.34     5694.10    143.10 o 
   3   3   7      770.95      723.14     46.64 o 
   4   3   7       18.47        0.30     68.74 o 
   5   3   7      629.69      620.09     66.62 o 
   6   3   7     1133.02     1257.04     84.29 o 
 -13   4   7      145.88       11.52     61.15 o 
 -12   4   7      173.91      158.11     59.03 o 
 -11   4   7      389.42      473.70     63.54 o 
 -10   4   7       18.52       34.85     47.85 o 
  -9   4   7      189.59      236.08     52.99 o 
  -8   4   7       12.52       -5.28     44.44 o 
  -7   4   7      986.10      984.75     67.01 o 
  -6   4   7      460.30      448.43     56.11 o 
  -5   4   7      573.48      616.79     57.40 o 
  -4   4   7      261.66      275.61     49.85 o 
  -3   4   7      701.40      675.04     60.21 o 
  -2   4   7     2052.91     2025.34     81.70 o 
  -1   4   7       76.82       40.79     42.83 o 
   0   4   7        1.88       22.70     34.06 o 
   1   4   7      490.42      487.50     53.05 o 
   2   4   7       58.23       11.78     36.76 o 
   3   4   7      109.00      126.82     35.22 o 
   4   4   7       86.62      108.75     42.73 o 
   5   4   7       43.44       -0.42     51.14 o 
   6   4   7      371.32      480.16     68.60 o 
 -13   5   7      194.77      137.57     62.51 o 
 -12   5   7      259.71      281.32     78.58 o 
 -11   5   7      173.24      263.45     60.05 o 
 -10   5   7      233.07      154.64     54.37 o 
  -9   5   7       51.56      123.42     51.51 o 
  -8   5   7      471.80      524.53     58.77 o 
  -7   5   7      146.12      116.46     48.23 o 
  -6   5   7      233.71      241.87     50.17 o 
  -5   5   7     2474.65     2374.33     88.35 o 
  -4   5   7      758.10      701.28     58.91 o 
  -3   5   7       99.21       89.37     45.20 o 
  -2   5   7     2666.60     2668.33     95.18 o 
  -1   5   7      981.02     1002.68     52.98 o 
   0   5   7        6.49       74.17     35.92 o 
   1   5   7      105.52      176.40     38.73 o 
   2   5   7       23.75      -19.51     35.27 o 
   3   5   7       62.28       67.59     33.62 o 
   4   5   7      107.25      117.61     40.88 o 
   5   5   7      832.20      945.38     71.57 o 
   6   5   7      157.12       53.68     56.65 o 
 -13   6   7     1783.10     1591.43    110.82 o 
 -12   6   7     1071.39     1067.16     80.15 o 
 -11   6   7      161.45      126.76     54.90 o 
 -10   6   7     1052.24     1155.77     76.43 o 
  -9   6   7     5491.17     5210.64    132.10 o 
  -8   6   7       76.28       84.30     49.15 o 
  -7   6   7      507.22      396.74     56.38 o 
  -6   6   7     9828.40     9174.98    307.29 o 
  -5   6   7     3000.93     3006.02    138.63 o 
  -4   6   7       32.24       66.66     43.40 o 
  -3   6   7     3988.33     3897.23    132.60 o 
  -2   6   7     5285.69     5255.02    103.69 o 
  -1   6   7      272.85      318.48     46.31 o 
   0   6   7     6161.52     6125.72    115.37 o 
   1   6   7     2816.23     3013.33     92.94 o 
   2   6   7      403.89      360.37     52.64 o 
   3   6   7     2396.49     2519.13    120.62 o 
   4   6   7     4429.75     4555.90    105.40 o 
   5   6   7      348.81      434.04     60.72 o 
   6   6   7      129.06      175.90     60.46 o 
 -13   7   7      569.90      464.12    130.94 o 
 -12   7   7      424.04      402.89     64.33 o 
 -11   7   7     3158.79     3150.70    112.82 o 
 -10   7   7     1891.05     1809.25     87.69 o 
  -9   7   7      188.33      173.02     51.95 o 
  -8   7   7     3625.87     3555.44    109.79 o 
  -7   7   7     1485.09     1462.37     76.51 o 
  -6   7   7      867.28      816.64     63.38 o 
  -5   7   7     1925.26     1886.26     80.92 o 
  -4   7   7     3371.69     3328.79    102.81 o 
  -3   7   7     1709.23     1728.87     98.38 o 
  -2   7   7      506.59      469.45     45.87 o 
  -1   7   7     2119.82     2031.64     69.99 o 
   0   7   7      393.94      356.24     45.44 o 
   1   7   7      901.01      880.66     54.32 o 
   2   7   7     2737.43     2876.48     96.70 o 
   3   7   7      782.55      706.59     75.23 o 
   4   7   7      331.49      441.15     61.98 o 
   5   7   7      748.67     1012.32     87.51 o 
   6   7   7     2363.25     2432.61    103.47 o 
 -12   8   7      905.41     1067.36     93.22 o 
 -11   8   7        0.02        5.04     82.42 o 
 -10   8   7     1278.84     1212.01    103.53 o 
  -9   8   7     1134.65     1110.40     75.34 o 
  -8   8   7        0.26       27.49     45.21 o 
  -7   8   7      628.01      680.74     73.83 o 
  -6   8   7      641.80      705.14     59.70 o 
  -5   8   7      491.75      488.22     56.57 o 
  -4   8   7      570.43      590.47     93.93 o 
  -3   8   7     1352.92     1308.68     81.89 o 
  -2   8   7        1.48       16.75     36.01 o 
  -1   8   7       12.18       42.66     36.90 o 
   0   8   7      645.19      823.42     58.12 o 
   1   8   7      632.58      666.23     51.39 o 
   2   8   7       22.68       14.16     37.47 o 
   3   8   7     1525.31     1562.95     94.66 o 
   4   8   7      415.33      425.59     56.90 o 
   5   8   7      370.09      335.36     61.64 o 
 -12   9   7      129.39      169.29     63.34 o 
 -11   9   7     2115.42     2143.56     97.82 o 
 -10   9   7      349.13      305.06     64.73 o 
  -9   9   7      129.12      166.57     52.99 o 
  -8   9   7      777.46      663.98     62.10 o 
  -7   9   7       21.68      -16.65     43.48 o 
  -6   9   7      151.85      165.35     48.32 o 
  -5   9   7     1339.49     1294.27     81.53 o 
  -4   9   7     2228.83     2173.80     85.81 o 
  -3   9   7      412.84      328.87     44.44 o 
  -2   9   7        5.12      -22.41     35.57 o 
  -1   9   7       59.99       72.56     37.68 o 
   0   9   7       64.96       82.57     38.77 o 
   1   9   7        4.29       -9.48     36.96 o 
   2   9   7      592.90      638.00     66.95 o 
   3   9   7        0.32       -8.03     45.14 o 
   4   9   7       50.77       15.65     46.56 o 
   5   9   7     1260.29     1245.68     91.16 o 
 -12  10   7     2153.01     2006.13     98.70 o 
 -11  10   7      645.29      733.18     72.35 o 
 -10  10   7     1544.86     1646.36     85.95 o 
  -9  10   7     1362.19     1226.23     76.82 o 
  -8  10   7      145.26      145.62     49.79 o 
  -7  10   7     1942.90     1807.07     82.14 o 
  -6  10   7     6434.44     6042.45    137.06 o 
  -5  10   7     1867.50     2009.16     86.06 o 
  -4  10   7     2590.04     2528.38     91.80 o 
  -3  10   7     2274.67     2239.37     74.15 o 
  -2  10   7     1749.25     1844.80    102.28 o 
  -1  10   7      119.97      177.12     41.78 o 
   0  10   7     4215.21     4099.29    146.61 o 
   1  10   7     1675.42     1711.82     67.90 o 
   2  10   7       35.02       10.91     38.62 o 
   3  10   7     2657.56     2549.34     91.29 o 
   4  10   7     2297.33     2286.15    143.33 o 
   5  10   7      120.02       46.45     58.17 o 
 -12  11   7      189.03      280.31     64.25 o 
 -11  11   7     5250.52     4914.84    137.39 o 
 -10  11   7      694.17      649.02     69.07 o 
  -9  11   7      843.27      778.98     67.56 o 
  -8  11   7     4721.11     4436.56    121.40 o 
  -7  11   7     3683.25     3687.04    111.61 o 
  -6  11   7      199.94      179.76     49.94 o 
  -5  11   7     4116.80     3932.50    112.42 o 
  -4  11   7     4872.89     4912.80    104.05 o 
  -3  11   7        0.60      -26.36     35.83 o 
  -2  11   7     3147.23     3189.58    138.93 o 
  -1  11   7     6167.38     6157.16    128.88 o 
   0  11   7      388.52      402.59     46.93 o 
   1  11   7      749.42      710.78     52.12 o 
   2  11   7     7210.60     6949.36    158.67 o 
   3  11   7     1275.25     1262.96    124.75 o 
   4  11   7      479.48      611.73     76.94 o 
   5  11   7     3587.29     3442.32    188.76 o 
 -12  12   7      393.87      412.77     68.54 o 
 -11  12   7       72.90      101.58     86.49 o 
 -10  12   7     2419.54     2257.27     96.58 o 
  -9  12   7     1989.71     1953.20    111.19 o 
  -8  12   7      201.07      126.52     68.44 o 
  -7  12   7     1658.25     1640.30    146.01 o 
  -6  12   7      246.75      319.31     55.15 o 
  -5  12   7      820.87      868.92     65.97 o 
  -4  12   7     1389.05     1430.01     72.29 o 
  -3  12   7      848.99      874.30     68.25 o 
  -2  12   7      746.23      773.91     54.69 o 
  -1  12   7      214.50      165.89     39.54 o 
   0  12   7     1417.84     1408.60     62.47 o 
   1  12   7     1299.97     1358.62     62.74 o 
   2  12   7       98.04       11.42     51.95 o 
   3  12   7     1435.33     1412.05    100.82 o 
   4  12   7      857.32      854.41     84.86 o 
   5  12   7      131.70      182.09     85.40 o 
 -12  13   7       46.00      119.35     57.90 o 
 -11  13   7       26.71       18.02     61.29 o 
 -10  13   7      284.25      296.38     59.33 o 
  -9  13   7        1.01        7.32     46.63 o 
  -8  13   7     1230.11     1275.52    102.91 o 
  -7  13   7     1155.09     1170.31     90.16 o 
  -6  13   7        1.33      -14.37     45.13 o 
  -5  13   7      281.02      168.74     44.10 o 
  -4  13   7        1.00      -42.37     36.77 o 
  -3  13   7      407.97      363.66     43.97 o 
  -2  13   7      391.51      453.39     46.49 o 
  -1  13   7      582.26      525.03     47.43 o 
   0  13   7        8.87       -6.61     33.71 o 
   1  13   7       25.23       60.19     46.81 o 
   2  13   7      222.53      237.18     54.32 o 
   3  13   7        0.01      -63.63     85.47 o 
   4  13   7        4.81      100.82     65.07 o 
   5  13   7       63.79      126.51     85.09 o 
 -11  14   7        5.98      -18.38     50.19 o 
 -10  14   7      602.15      647.34     68.91 o 
  -9  14   7     1031.91     1144.01     76.07 o 
  -8  14   7      359.38      463.90     59.80 o 
  -7  14   7     1252.36     1357.31    113.44 o 
  -6  14   7     1444.61     1510.15     78.85 o 
  -5  14   7      468.20      499.45     48.59 o 
  -4  14   7       28.04       15.65     35.15 o 
  -3  14   7     3407.63     3459.27     89.42 o 
  -2  14   7     1850.48     1961.89     71.15 o 
  -1  14   7       12.96        3.31     59.89 o 
   0  14   7     2119.06     2086.50     92.66 o 
   1  14   7      981.56     1125.92     73.06 o 
   2  14   7       51.62       25.58     49.33 o 
   3  14   7      845.94      898.85     85.64 o 
   4  14   7     1851.38     1701.11    105.81 o 
   5  14   7      498.02      650.53    106.46 o 
 -11  15   7     4350.77     4093.00    127.35 o 
 -10  15   7      772.69      844.76     71.92 o 
  -9  15   7      667.61      753.69    112.48 o 
  -8  15   7     2246.61     2344.39     96.84 o 
  -7  15   7     2371.57     2464.97     96.88 o 
  -6  15   7       28.48       -0.91     40.33 o 
  -5  15   7     2140.20     2328.36     87.66 o 
  -4  15   7     3687.23     3720.00     94.99 o 
  -3  15   7       40.80       81.94     48.69 o 
  -2  15   7     3491.98     3459.59    109.74 o 
  -1  15   7     5342.14     5262.09    196.71 o 
   0  15   7      848.96      951.49     69.84 o 
   1  15   7      490.32      549.51     76.87 o 
   2  15   7     1498.97     1589.73     85.26 o 
   3  15   7      536.68      586.02     99.06 o 
   4  15   7      664.16      792.61     87.63 o 
 -11  16   7        7.94      -20.66     89.70 o 
 -10  16   7     1556.97     1498.68     85.38 o 
  -9  16   7     3542.04     3385.32    111.42 o 
  -8  16   7      180.77      178.12     55.47 o 
  -7  16   7      981.48     1071.88     69.60 o 
  -6  16   7     1731.72     1833.96     79.60 o 
  -5  16   7     1307.28     1360.07     78.37 o 
  -4  16   7      813.30      865.81     72.69 o 
  -3  16   7     4414.96     4478.60    124.14 o 
  -2  16   7     3564.00     3446.60    111.54 o 
  -1  16   7      166.22      242.88     58.54 o 
   0  16   7     4410.00     4320.01    131.43 o 
   1  16   7     3192.31     3272.87    109.27 o 
   2  16   7      370.43      290.38     69.80 o 
   3  16   7       13.66       -9.30     61.84 o 
   4  16   7     1539.77     1458.32    111.03 o 
 -11  17   7      701.64      661.58     73.62 o 
 -10  17   7       93.41      155.75     53.50 o 
  -9  17   7      204.38      214.15     80.16 o 
  -8  17   7        7.61       -7.12     41.46 o 
  -7  17   7      171.22      259.10     72.05 o 
  -6  17   7       16.76      -74.73     50.59 o 
  -5  17   7       24.46       33.25     51.21 o 
  -4  17   7      404.43      333.79     59.48 o 
  -3  17   7       17.13      149.45     78.11 o 
  -2  17   7      998.60     1084.14     74.81 o 
  -1  17   7       13.39      -45.43     49.72 o 
   0  17   7      922.26      868.95     70.45 o 
   1  17   7       41.26       12.33     52.40 o 
   2  17   7     1141.72     1416.08     97.63 o 
   3  17   7      140.95       93.17     68.48 o 
   4  17   7       73.82       72.93     82.84 o 
 -10  18   7      629.35      647.55     70.67 o 
  -9  18   7      336.54      319.00     77.69 o 
  -8  18   7      417.58      383.77     76.23 o 
  -7  18   7      748.84      725.29     87.38 o 
  -6  18   7     1087.55     1154.31     80.42 o 
  -5  18   7      196.29      154.59     56.06 o 
  -4  18   7       82.51       75.10     54.47 o 
  -3  18   7       20.26      -53.36     49.84 o 
  -2  18   7     1026.67     1016.91     82.60 o 
  -1  18   7        7.46       24.34     64.63 o 
   0  18   7     1423.21     1425.41     84.04 o 
   1  18   7      823.27      736.63     71.21 o 
   2  18   7        0.43      -38.86     59.83 o 
   3  18   7      602.77      769.92     88.17 o 
 -10  19   7     2764.38     2866.54    133.97 o 
  -9  19   7      718.29      606.52     86.49 o 
  -8  19   7     2146.39     2140.44    173.78 o 
  -7  19   7     1316.40     1302.37     98.64 o 
  -6  19   7       47.69       42.82     56.52 o 
  -5  19   7     2175.39     2314.29     99.12 o 
  -4  19   7     1725.82     1717.25     88.22 o 
  -3  19   7      483.46      602.28     68.16 o 
  -2  19   7       72.36       59.65     54.80 o 
  -1  19   7     3832.90     3684.97    147.12 o 
   0  19   7     1966.88     1871.67     92.52 o 
   1  19   7      887.55      904.13    103.64 o 
   2  19   7     2823.10     2443.11    122.70 o 
   3  19   7     2087.64     2063.59    119.15 o 
 -10  20   7     2472.56     2536.71    179.08 o 
  -9  20   7     3645.27     3726.80    148.94 o 
  -8  20   7      178.33      171.87     71.85 o 
  -7  20   7     1144.40     1179.17     81.90 o 
  -6  20   7     4040.72     3995.61    127.92 o 
  -5  20   7      476.66      578.94     70.25 o 
  -4  20   7        1.69      -62.38     50.26 o 
  -3  20   7       44.59       32.32     54.41 o 
  -2  20   7      267.64      336.32     63.99 o 
  -1  20   7      163.52      153.56     57.39 o 
   0  20   7     3284.89     3439.96    116.71 o 
   1  20   7     2601.26     2775.53    109.44 o 
   2  20   7       51.66       11.03     67.09 o 
   3  20   7      939.24      969.08    165.05 o 
  -9  21   7        0.46      -65.17     67.51 o 
  -8  21   7      164.77      -14.23     71.91 o 
  -7  21   7     1411.51     1624.53     91.30 o 
  -6  21   7      245.99      250.25     63.69 o 
  -5  21   7      603.00      385.78     65.72 o 
  -4  21   7      370.57      272.96     64.86 o 
  -3  21   7      516.02      534.80     68.47 o 
  -2  21   7      120.81       92.69     55.54 o 
  -1  21   7      243.05      242.45     63.08 o 
   0  21   7      178.42      206.46     65.17 o 
   1  21   7      290.76      225.77     99.31 o 
   2  21   7      504.74      566.65     86.70 o 
  -9  22   7      111.18      138.86     74.44 o 
  -8  22   7      100.64        9.25     70.57 o 
  -7  22   7        0.48       21.38     58.89 o 
  -6  22   7      145.88       72.54     59.83 o 
  -5  22   7       23.36        0.17     82.14 o 
  -4  22   7     1033.11     1044.80     81.69 o 
  -3  22   7      581.48      549.87     71.19 o 
  -2  22   7      871.67      897.67     77.61 o 
  -1  22   7       13.94       14.10     55.05 o 
   0  22   7       91.37       80.37     57.99 o 
   1  22   7      675.32      751.69     76.96 o 
   2  22   7       22.25       49.87     67.92 o 
  -8  23   7      912.65     1003.58     83.65 o 
  -7  23   7      757.77      915.73     81.81 o 
  -6  23   7      140.81       53.85     60.81 o 
  -5  23   7     2088.80     2046.51     98.53 o 
  -4  23   7     3265.17     3246.83    120.40 o 
  -3  23   7       88.94       58.40     60.58 o 
  -2  23   7     2228.25     2329.26    116.82 o 
  -1  23   7     3534.58     3681.21    137.99 o 
   0  23   7      135.23       77.17     70.52 o 
   1  23   7      914.18     1006.57     89.47 o 
  -8  24   7      452.85      533.40     76.06 o 
  -7  24   7      947.47      938.91     85.09 o 
  -6  24   7     4338.76     4496.65    210.26 o 
  -5  24   7      946.17     1053.86     86.06 o 
  -4  24   7     1971.18     2110.85    122.52 o 
  -3  24   7     4867.69     5200.55    247.27 o 
  -2  24   7     2369.88     2572.77    109.23 o 
  -1  24   7      963.18      931.06     83.69 o 
   0  24   7     2317.19     2152.80    104.81 o 
   1  24   7     2319.77     2281.36    125.00 o 
  -7  25   7      865.87      978.97     87.94 o 
  -6  25   7       79.18      123.46     88.81 o 
  -5  25   7     3137.44     3359.42    126.28 o 
  -4  25   7     1315.17     1349.31     92.44 o 
  -3  25   7        2.67       20.02     60.27 o 
  -2  25   7     1996.95     1861.20    100.17 o 
  -1  25   7     3093.71     3202.35    123.26 o 
   0  25   7        0.80      -15.73     60.66 o 
  -6  26   7       10.77      -10.91     65.01 o 
  -5  26   7        6.51       36.93     61.45 o 
  -4  26   7      300.71      288.48     70.12 o 
  -3  26   7      185.22       94.04     64.71 o 
  -2  26   7      275.07      265.70     69.76 o 
  -1  26   7       14.49       25.43     62.13 o 
  -4  27   7      559.19      667.86     79.75 o 
  -3  27   7       15.89      -93.47     69.41 o 
 -12   0   8     1721.02     1591.46    174.57 o 
 -11   0   8     4934.18     4586.37    194.82 o 
 -10   0   8     1802.68     1650.09    127.03 o 
  -9   0   8     2514.39     2354.22    284.26 o 
  -8   0   8    12296.99    11142.80    288.45 o 
  -7   0   8      349.37      259.67     78.52 o 
  -6   0   8       40.66      -23.59     68.00 o 
  -5   0   8     3680.32     3786.87    219.73 o 
  -4   0   8     6516.55     6118.77    201.67 o 
  -3   0   8       40.78       18.38     63.57 o 
  -2   0   8     2933.37     2932.17    142.66 o 
  -1   0   8     1945.33     2120.87    125.08 o 
   0   0   8        2.83      -37.49     61.56 o 
   1   0   8     7451.02     7374.23    220.57 o 
   2   0   8     2993.71     2870.98    139.75 o 
   3   0   8     1021.52     1004.85    160.29 o 
   4   0   8      127.02      187.69    108.53 o 
 -12   1   8      754.73      681.22     76.23 o 
 -11   1   8       41.00       30.37     54.41 o 
 -10   1   8     4549.06     4079.56    127.39 o 
  -9   1   8     4797.70     4264.50    180.60 o 
  -8   1   8       22.58       48.10     50.07 o 
  -7   1   8      771.61      781.40     69.18 o 
  -6   1   8     1427.25     1406.74     78.07 o 
  -5   1   8      308.22      282.22     66.10 o 
  -4   1   8      706.70      762.04     65.84 o 
  -3   1   8     1953.04     1794.74    114.70 o 
  -2   1   8      476.52      467.09     58.69 o 
  -1   1   8      825.18      844.21     67.22 o 
   0   1   8     4517.66     4541.62    123.17 o 
   1   1   8      815.43      891.55     68.00 o 
   2   1   8      147.93       41.73     47.85 o 
   3   1   8      435.49      519.34     97.02 o 
   4   1   8      304.90      280.39     82.42 o 
 -11   2   8       68.93      108.78     55.83 o 
 -10   2   8       11.86      -57.02     52.57 o 
  -9   2   8      691.91      567.10     66.83 o 
  -8   2   8      999.97      975.24     73.81 o 
  -7   2   8       33.36       96.46     50.73 o 
  -6   2   8        9.01       64.52     48.17 o 
  -5   2   8      418.24      411.62     60.47 o 
  -4   2   8        9.41       12.72     46.07 o 
  -3   2   8        5.41      -19.56     46.36 o 
  -2   2   8      129.73       85.51     49.83 o 
  -1   2   8      209.22      197.25     59.06 o 
   0   2   8       32.56      -20.07     45.09 o 
   1   2   8     3256.09     3335.07    107.23 o 
   2   2   8      281.12      310.94     54.86 o 
   3   2   8        4.31       15.39     91.93 o 
   4   2   8      169.61      266.86     79.26 o 
 -11   3   8        2.86      -40.06     55.44 o 
 -10   3   8     1588.31     1667.49     90.39 o 
  -9   3   8      230.21      148.49     53.43 o 
  -8   3   8       40.40       20.84     62.86 o 
  -7   3   8      636.67      636.36     64.68 o 
  -6   3   8      592.43      553.45     72.85 o 
  -5   3   8      491.79      580.95     63.54 o 
  -4   3   8     1318.06     1338.78     76.06 o 
  -3   3   8     1379.16     1333.66     96.03 o 
  -2   3   8       12.81        0.36     44.39 o 
  -1   3   8     1234.54     1234.67     82.26 o 
   0   3   8      181.94      171.65     74.73 o 
   1   3   8       20.87       21.13     48.20 o 
   2   3   8      329.38      267.19     54.41 o 
   3   3   8      611.43      600.46     75.90 o 
   4   3   8       40.99       93.48     84.47 o 
 -11   4   8     1965.77     1820.90     94.25 o 
 -10   4   8      152.63      136.34     56.55 o 
  -9   4   8      148.94      105.05     59.78 o 
  -8   4   8      897.60      990.86     72.64 o 
  -7   4   8     1833.43     1722.39     85.90 o 
  -6   4   8       21.16      -18.30     65.62 o 
  -5   4   8     4259.52     4159.74    121.04 o 
  -4   4   8     4357.37     4307.05    121.04 o 
  -3   4   8       17.25      -52.38     44.96 o 
  -2   4   8     2961.12     2953.44    120.82 o 
  -1   4   8     5021.48     5026.26    129.13 o 
   0   4   8      901.24      960.57     82.66 o 
   1   4   8      786.47      978.91     69.88 o 
   2   4   8     2879.86     2785.94    100.31 o 
   3   4   8      256.88      275.38     74.60 o 
 -11   5   8       17.67       64.27     55.27 o 
 -10   5   8     1958.13     1660.47     89.30 o 
  -9   5   8     1520.20     1705.53     89.59 o 
  -8   5   8      180.63      180.83     52.55 o 
  -7   5   8      694.50      674.26     66.29 o 
  -6   5   8     2276.01     2337.91     95.72 o 
  -5   5   8      190.99      231.66     55.67 o 
  -4   5   8     4523.90     4611.21    172.40 o 
  -3   5   8     6066.46     6034.24    162.03 o 
  -2   5   8     2256.08     2276.87     92.66 o 
  -1   5   8      147.05       88.22     49.91 o 
   0   5   8     2030.40     2016.69     88.91 o 
   1   5   8     2960.11     3005.11    103.99 o 
   2   5   8        6.83        6.62     63.28 o 
   3   5   8     2101.83     2168.97    107.95 o 
 -11   6   8      118.18      134.66     59.55 o 
 -10   6   8      815.57      811.62     74.50 o 
  -9   6   8      178.77      112.04     54.28 o 
  -8   6   8      730.01      816.68     70.59 o 
  -7   6   8      316.66      339.47     57.23 o 
  -6   6   8      191.56      184.37     52.40 o 
  -5   6   8     1129.85     1227.97     79.24 o 
  -4   6   8      877.71      880.31     86.30 o 
  -3   6   8        7.73       45.15     48.28 o 
  -2   6   8        7.72      -25.03     43.79 o 
  -1   6   8      202.71      228.09     53.26 o 
   0   6   8      771.04      720.18     65.63 o 
   1   6   8        2.06       74.18     46.54 o 
   2   6   8      277.76      261.95     54.69 o 
   3   6   8      161.12       87.90     97.73 o 
 -11   7   8      112.07      103.01     58.60 o 
 -10   7   8      232.16      236.51     60.66 o 
  -9   7   8       66.73       65.72     51.94 o 
  -8   7   8      186.20      165.32     53.10 o 
  -7   7   8      262.72      228.67     56.16 o 
  -6   7   8      176.68      166.90     51.97 o 
  -5   7   8      257.55      300.95     56.66 o 
  -4   7   8        0.97        7.39     47.44 o 
  -3   7   8      214.97      210.76     54.22 o 
  -2   7   8     1163.39     1071.50    118.83 o 
  -1   7   8      122.00      157.35     52.56 o 
   0   7   8     1101.34     1082.29     72.09 o 
   1   7   8      381.07      404.03     59.17 o 
   2   7   8       35.84      -47.30     42.33 o 
   3   7   8      404.39      522.74     73.65 o 
 -11   8   8     3584.21     3446.01    155.91 o 
 -10   8   8      575.60      631.55     70.12 o 
  -9   8   8       82.86       24.15     47.69 o 
  -8   8   8     3078.36     2930.67    137.99 o 
  -7   8   8     2904.29     2759.29    110.64 o 
  -6   8   8      337.78      406.96     59.99 o 
  -5   8   8     2238.42     2426.74    126.73 o 
  -4   8   8      887.36      847.32     67.97 o 
  -3   8   8      420.60      366.62     57.96 o 
  -2   8   8     3302.81     3287.43    107.64 o 
  -1   8   8     4649.96     4498.74    121.85 o 
   0   8   8     2006.31     2051.78    146.33 o 
   1   8   8      270.04      269.38     54.64 o 
   2   8   8     3154.98     3152.88    182.57 o 
   3   8   8      509.65      608.98     61.12 o 
 -11   9   8      246.20      315.93     64.36 o 
 -10   9   8     2445.80     2120.61     99.81 o 
  -9   9   8     3771.82     3684.40    121.41 o 
  -8   9   8       37.83       23.29     50.75 o 
  -7   9   8      818.59      866.50     71.36 o 
  -6   9   8     2446.45     2316.61    101.40 o 
  -5   9   8      386.53      398.22     59.58 o 
  -4   9   8      830.14      848.83     68.83 o 
  -3   9   8     3187.46     3331.69    108.91 o 
  -2   9   8      743.97      699.62     63.01 o 
  -1   9   8      316.65      381.72     67.05 o 
   0   9   8      960.29     1230.30     88.94 o 
   1   9   8      802.75      800.93     80.27 o 
   2   9   8       12.73       71.03     46.37 o 
   3   9   8     1490.55     1607.14     89.94 o 
 -11  10   8      325.35      445.96     69.64 o 
 -10  10   8      282.66      377.44     64.34 o 
  -9  10   8        0.74      -14.15     49.81 o 
  -8  10   8      648.40      658.82     67.19 o 
  -7  10   8      453.26      444.79     60.69 o 
  -6  10   8      512.88      628.42    116.46 o 
  -5  10   8      153.86      158.92     51.86 o 
  -4  10   8      445.43      312.62     58.29 o 
  -3  10   8        0.00      -16.85     52.61 o 
  -2  10   8      282.64      288.01     57.00 o 
  -1  10   8      148.51      124.72     53.20 o 
   0  10   8       51.65       86.84     50.88 o 
   1  10   8      797.26      817.22     69.47 o 
   2  10   8     1079.15     1169.56    186.71 o 
   3  10   8        1.63       67.94     56.21 o 
 -10  11   8        0.34       53.61     53.80 o 
  -9  11   8      506.69      462.81     65.13 o 
  -8  11   8      235.30      295.56     60.15 o 
  -7  11   8      250.03      176.28     55.04 o 
  -6  11   8       14.51      -43.79     46.72 o 
  -5  11   8      246.25      205.22     53.75 o 
  -4  11   8      575.33      644.02     65.98 o 
  -3  11   8      518.90      561.45     75.20 o 
  -2  11   8        8.02        1.84     49.29 o 
  -1  11   8       11.35       17.99     45.52 o 
   0  11   8      196.48      141.51     50.26 o 
   1  11   8      136.62      101.90     67.29 o 
   2  11   8      154.57      156.46     66.07 o 
   3  11   8        0.12      -77.81     67.89 o 
 -10  12   8     2054.39     2243.73    102.35 o 
  -9  12   8      216.77      188.94     56.35 o 
  -8  12   8     1998.16     1869.55     90.78 o 
  -7  12   8      475.67      527.73     63.05 o 
  -6  12   8        0.35        1.66     46.33 o 
  -5  12   8     1788.56     2005.73    103.64 o 
  -4  12   8     2232.55     2383.24     96.65 o 
  -3  12   8       59.17       45.22     42.24 o 
  -2  12   8     3858.60     3892.44    115.05 o 
  -1  12   8     1089.21      951.94     90.47 o 
   0  12   8      136.66      216.18    130.25 o 
   1  12   8      628.36      642.38     66.39 o 
   2  12   8      978.21      910.82     85.22 o 
 -10  13   8     2402.91     2398.83    105.42 o 
  -9  13   8     3692.87     3569.11    121.03 o 
  -8  13   8      189.22      177.80     57.20 o 
  -7  13   8     2022.49     2158.57    111.08 o 
  -6  13   8     5716.05     5546.27    160.98 o 
  -5  13   8      153.32       94.00     47.46 o 
  -4  13   8      701.29      761.76     66.38 o 
  -3  13   8     1812.31     1666.59    111.77 o 
  -2  13   8     1376.07     1357.57     98.32 o 
  -1  13   8      425.43      459.56     80.91 o 
   0  13   8     5190.68     5362.94    165.91 o 
   1  13   8     1852.65     2003.28     93.29 o 
   2  13   8       67.75       65.32     83.20 o 
 -10  14   8        1.32       -1.77     69.64 o 
  -9  14   8     1474.11     1486.90     88.17 o 
  -8  14   8     3785.40     3829.00    142.14 o 
  -7  14   8     1265.89     1108.27     77.58 o 
  -6  14   8      650.61      654.04     66.23 o 
  -5  14   8     1959.81     1870.54    113.52 o 
  -4  14   8     1673.55     1615.11    102.92 o 
  -3  14   8        9.10       -8.45     58.78 o 
  -2  14   8     1097.27     1227.04     95.59 o 
  -1  14   8     1060.97     1138.04     95.28 o 
   0  14   8      134.32      147.26     55.87 o 
   1  14   8     2242.53     2099.56     96.25 o 
   2  14   8     2412.47     2447.44    118.60 o 
  -9  15   8      949.16      978.11    101.34 o 
  -8  15   8        1.54        9.83     54.16 o 
  -7  15   8       57.47       26.52     88.17 o 
  -6  15   8       90.07      137.25     70.11 o 
  -5  15   8      554.21      561.97     91.08 o 
  -4  15   8       35.79      127.48     73.41 o 
  -3  15   8       54.73       28.85     65.53 o 
  -2  15   8      101.63       28.62     64.56 o 
  -1  15   8        0.56      -84.96     63.65 o 
   0  15   8      649.81      504.61     67.14 o 
   1  15   8      182.07       55.60     57.74 o 
  -9  16   8      163.44      157.44     70.52 o 
  -8  16   8      215.27      215.37     80.78 o 
  -7  16   8      316.44      278.49     76.61 o 
  -6  16   8       55.86       87.83     69.77 o 
  -5  16   8     1704.38     1697.83    150.69 o 
  -4  16   8     1043.84     1195.85     99.11 o 
  -3  16   8       81.74      109.60     88.54 o 
  -2  16   8      999.26     1072.15     97.75 o 
  -1  16   8     1589.79     1378.68    105.93 o 
   0  16   8      226.00      217.75     62.28 o 
   1  16   8       41.68       38.02     59.03 o 
  -9  17   8     1080.11     1124.62    102.45 o 
  -8  17   8      257.13      174.54    162.01 o 
  -7  17   8     3220.82     3197.03    197.20 o 
  -6  17   8     5395.05     5565.85    178.51 o 
  -5  17   8      155.16       99.71     70.59 o 
  -4  17   8     1133.35     1062.72    108.91 o 
  -3  17   8     1952.36     2064.59    118.44 o 
  -2  17   8      937.38     1013.47     97.88 o 
  -1  17   8      392.71      622.33     92.18 o 
   0  17   8     3159.04     3204.11    117.17 o 
   1  17   8     2222.93     2096.31    117.35 o 
  -8  18   8     2740.44     2606.86    271.00 o 
  -7  18   8     2019.57     2294.62    171.67 o 
  -6  18   8       83.85      -63.20     66.71 o 
  -5  18   8      992.31     1001.33     99.06 o 
  -4  18   8     2207.75     2047.93    120.39 o 
  -3  18   8      298.37      310.91    114.51 o 
  -2  18   8     1154.85     1183.79    125.90 o 
  -1  18   8     1702.74     1766.18     95.86 o 
   0  18   8       45.95      -85.51     55.43 o 
  -8  19   8       30.61      -98.23     67.86 o 
  -7  19   8      607.48      635.97     92.75 o 
  -6  19   8      478.37      533.13    120.61 o 
  -5  19   8      443.25      360.54     82.93 o 
  -4  19   8      750.04      617.95     90.00 o 
  -3  19   8       88.26       86.26     74.15 o 
  -2  19   8      197.02      121.27     71.64 o 
  -1  19   8       10.18       51.02     57.40 o 
   0  19   8      368.26      297.47     69.57 o 
  -7  20   8      407.33      362.24     85.34 o 
  -6  20   8      144.00      118.04     76.18 o 
  -5  20   8      478.84      378.36     85.94 o 
  -4  20   8       69.46       76.67     73.50 o 
  -3  20   8       82.15     -113.99     65.69 o 
  -2  20   8      164.26      145.25     74.38 o 
  -1  20   8      593.63      562.07     73.93 o 
  -6  21   8     2268.80     2423.89    203.42 o 
  -5  21   8      138.38      175.46     80.59 o 
  -4  21   8        3.14      -49.72    101.03 o 
  -3  21   8     1887.26     1828.75    133.34 o 
  -2  21   8     1028.71     1107.25     87.16 o 
  -4  22   8     1633.27     1744.32    121.60 o 
  -3  22   8        6.39      -74.15     72.60 o 
  -9   1   9     1458.93     1460.46     91.48 o 
  -8   1   9     1820.23     1797.84     95.29 o 
  -7   1   9      232.90      209.54     60.08 o 
  -6   1   9     1340.75     1276.81     83.49 o 
  -5   1   9     1312.86     1524.52     88.58 o 
  -4   1   9      385.25      405.69     63.65 o 
  -3   1   9       97.52       37.94     51.69 o 
  -2   1   9      605.13      778.47     72.20 o 
  -1   1   9     1317.08     1291.04     82.14 o 
   0   1   9       15.11      -36.50     50.43 o 
  -9   2   9     1606.12     1407.25     88.95 o 
  -8   2   9       14.63      -64.32     48.04 o 
  -7   2   9      966.43      935.73     77.89 o 
  -6   2   9     3076.89     3139.41    115.22 o 
  -5   2   9      132.27      302.34     58.95 o 
  -4   2   9     1005.05      908.86     74.15 o 
  -3   2   9     2533.00     2708.69    106.21 o 
  -2   2   9     1448.03     1370.34     83.19 o 
  -1   2   9      984.41      985.02     76.02 o 
   0   2   9     3163.98     3146.66    125.99 o 
  -9   3   9      448.93      456.30     69.59 o 
  -8   3   9      708.00      801.55     81.45 o 
  -7   3   9      249.29      247.16     70.98 o 
  -6   3   9      157.89      119.86     54.43 o 
  -5   3   9     2271.86     2248.04    100.95 o 
  -4   3   9     1279.48     1407.84     84.14 o 
  -3   3   9       50.69       59.98     53.51 o 
  -2   3   9      485.27      538.72     71.37 o 
  -1   3   9     2272.49     2450.10    128.68 o 
   0   3   9       17.38      -14.71     52.31 o 
  -9   4   9       32.09       49.11     57.89 o 
  -8   4   9      187.11      136.21     57.92 o 
  -7   4   9        1.98      -77.94     50.10 o 
  -6   4   9     1510.96     1315.33     84.91 o 
  -5   4   9       79.34       50.38     60.25 o 
  -4   4   9      227.34      217.35     59.84 o 
  -3   4   9       98.40      131.74     55.63 o 
  -2   4   9        0.12      -11.31     48.72 o 
  -1   4   9      431.05      391.39     63.02 o 
   0   4   9      699.95      637.01     83.36 o 
  -9   5   9      863.03      927.10     80.54 o 
  -8   5   9      376.70      377.83     86.19 o 
  -7   5   9      193.50       92.45     54.86 o 
  -6   5   9       71.72      -18.75     50.98 o 
  -5   5   9       34.86       62.86     53.53 o 
  -4   5   9      162.00      132.81     87.69 o 
  -3   5   9       28.48      -23.15     49.74 o 
  -2   5   9     1470.65     1475.06     86.58 o 
  -1   5   9        1.91      -29.46     50.63 o 
   0   5   9       45.56       20.90     53.77 o 
  -9   6   9     1166.34     1246.44     88.17 o 
  -8   6   9        5.17      -14.72     53.40 o 
  -7   6   9     1410.21     1298.68     86.36 o 
  -6   6   9     1791.01     1986.57     97.46 o 
  -5   6   9      587.44      600.83     69.25 o 
  -4   6   9      660.15      683.58     71.06 o 
  -3   6   9     2772.23     2766.60    120.98 o 
  -2   6   9      749.92      760.66     72.61 o 
  -1   6   9     1199.20     1336.92     84.28 o 
   0   6   9     2558.10     2638.34    113.93 o 
  -9   7   9      492.30      424.35     67.60 o 
  -8   7   9     4380.94     4213.02    132.38 o 
  -7   7   9      768.22      673.34     72.56 o 
  -6   7   9       55.12       66.69     54.61 o 
  -5   7   9     3139.82     3165.37    116.85 o 
  -4   7   9      927.57     1056.65     79.42 o 
  -3   7   9      664.19      708.81     71.03 o 
  -2   7   9     2002.99     2012.92    100.59 o 
  -1   7   9     1809.81     1807.15     93.07 o 
   0   7   9      324.74      345.21     67.13 o 
  -8   8   9       67.72       57.69     65.12 o 
  -7   8   9      314.50      350.05     66.10 o 
  -6   8   9      450.60      356.14     63.45 o 
  -5   8   9        0.74        2.65     50.63 o 
  -4   8   9      167.61      146.31     55.41 o 
  -3   8   9      156.57      127.09     68.00 o 
  -2   8   9       46.37       31.59     52.99 o 
  -1   8   9      250.92      219.02     59.05 o 
   0   8   9        2.36      -64.62     51.76 o 
  -8   9   9       45.37       40.51     54.63 o 
  -7   9   9       56.13       33.65     53.88 o 
  -6   9   9      173.65       80.14     55.72 o 
  -5   9   9        9.24       13.67     50.41 o 
  -4   9   9       12.42       30.67     55.55 o 
  -3   9   9      317.50      297.50     61.78 o 
  -2   9   9      616.66      544.33     68.33 o 
  -1   9   9      109.12      116.93     55.52 o 
  -8  10   9      443.16      526.07     70.76 o 
  -7  10   9     3057.57     2980.74    115.84 o 
  -6  10   9     2563.46     2521.02    107.15 o 
  -5  10   9      269.90      240.57     60.73 o 
  -4  10   9     1112.52     1006.68     78.75 o 
  -3  10   9     1930.94     1915.34     94.57 o 
  -2  10   9      472.76      507.87     67.08 o 
  -1  10   9      899.49      823.19     92.59 o 
  -7  11   9     1721.13     1766.30     96.30 o 
  -6  11   9      520.61      431.55     65.13 o 
  -5  11   9     1913.47     1916.15     97.09 o 
  -4  11   9     1310.32     1215.26     83.47 o 
  -3  11   9      222.85      178.02     72.56 o 
  -2  11   9     1651.54     1711.39    110.89 o 
  -1  11   9     1913.23     2009.39    118.33 o 
  -7  12   9     1345.39     1089.27     83.70 o 
  -6  12   9      703.31      565.83     69.56 o 
  -5  12   9        6.96        7.62     63.73 o 
  -4  12   9     1191.78     1222.15    102.00 o 
  -3  12   9     2003.29     1759.98    112.90 o 
  -2  12   9      254.58       79.52     67.54 o 
  -6  13   9       72.36        8.72     69.54 o 
  -5  13   9       34.78       12.69     77.79 o 
  -4  13   9       50.34       77.66     85.98 o 
  -3  13   9       71.50       42.78     64.79 o 
  -2  13   9       89.01        4.46     82.53 o 
  -5  14   9       66.64       18.77     67.02 o 
  -4  14   9     1287.86     1202.97    103.89 o 
  -3  14   9      698.60      680.06    113.89 o 
                                                 
